# Supplementary material for: 4-Hy­droxy-1,1′-bis­[(S)-1-phenyl­eth­yl]-5,5′,6,6′-tetra­hydro-3,4′-bipyridine-2,2′(1H,1′H)-dione
Source: Acta Crystallogr Sect E Struct Rep Online. 2013 Feb 20;69(Pt 3):o408–9. doi: 10.1107/S1600536813004017 (PMC3588428; doi:10.1107/S1600536813004017)
Supplement: Supplementary file 1 [file e-69-0o408-sup1.cif]

##############################################################################
#                                                                            #
# This CIF contains the data in a paper accepted for publication in          #
# Acta Crystallographica Section E. It conforms to the requirements of       #
# Notes for Authors for Acta Crystallographica Section E, and has been       #
# peer reviewed under the auspices of the IUCr Commission on Journals.       #
#                                                                            #
# Full details of the Crystallographic Information File format               #
# are given in the paper "The Crystallographic Information File (CIF):       #
# a New Standard Archive File for Crystallography" by S. R. Hall, F. H.      #
# Allen and I. D. Brown [Acta Cryst. (1991), A47, 655-685].                  #
#                                                                            #
# The current version of the core CIF dictionary is obtainable from          #
# ftp://ftp.iucr.org/pub/cif_core.dic.                                       #
#                                                                            #
# Software is freely available for graphical display of the structure(s)     #
# in this CIF. For information consult the CIF software page                 #
# http://www.iucr.org/resources/cif/software.                                #
#                                                                            #
# This file may be used for bona fide research purposes within the           #
# scientific community so long as proper attribution is given to the journal # 
# article from which it was obtained.                                        #
#                                                                            #
##############################################################################
data_I
_audit_creation_method     SHELXL97
_database_code_CSD     ?
_chemical_name_systematic
;\
4-Hydroxy-1,1'-bis[(<i>S</i>)-1-phenylethyl]-5,5',6,6'-tetrahydro-3,4'-\
bipyridine-2,2'(1<i>H</i>,1'<i>H</i>)-dione
;
_chemical_name_common     ?
_chemical_formula_moiety     'C26 H28 N2 O3'
_chemical_formula_sum     'C26 H28 N2 O3'
_chemical_formula_iupac     'C26 H28 N2 O3'
_chemical_formula_weight     416.50
_chemical_melting_point     444
_symmetry_cell_setting     orthorhombic
_symmetry_space_group_name_H-M     'P 21 21 21'
_symmetry_space_group_name_Hall     'P 2ac 2ab'
loop_
    _symmetry_equiv_pos_as_xyz
    'x, y, z'
    '-x+1/2, -y, z+1/2'
    '-x, y+1/2, -z+1/2'
    'x+1/2, -y+1/2, -z'
_cell_length_a     9.6647(13)
_cell_length_b     9.7281(10)
_cell_length_c     23.684(3)
_cell_angle_alpha     90.00
_cell_angle_beta     90.00
_cell_angle_gamma     90.00
_cell_volume     2226.7(5)
_cell_formula_units_Z     4
_cell_measurement_reflns_used     62
_cell_measurement_theta_min     4.71
_cell_measurement_theta_max     11.95
_cell_measurement_temperature     296.0(10)
_cell_measurement_pressure     ?
_exptl_crystal_description     plate
_exptl_crystal_colour     Colourless
_exptl_crystal_size_max     0.60
_exptl_crystal_size_mid     0.60
_exptl_crystal_size_min     0.08
_exptl_crystal_density_diffrn     1.242
_exptl_crystal_density_meas     ?
_exptl_crystal_density_method     'not measured'
_exptl_crystal_F_000     888
_exptl_absorpt_coefficient_mu     0.081
_exptl_absorpt_correction_type     none
_exptl_absorpt_process_details     ?
_exptl_absorpt_correction_T_min     ?
_exptl_absorpt_correction_T_max     ?
_exptl_special_details     ?
_diffrn_ambient_temperature     296.0(10)
_diffrn_radiation_type     MoK\a
_diffrn_radiation_wavelength     0.71073
_diffrn_radiation_source     'fine-focus sealed tube'
_diffrn_radiation_monochromator     graphite
_diffrn_measurement_device_type     'Bruker P4'
_diffrn_measurement_method     '\w scans'
_diffrn_detector_area_resol_mean     ?
_diffrn_reflns_number     3173
_diffrn_reflns_av_R_equivalents     0.0193
_diffrn_reflns_av_sigmaI/netI     0.0382
_diffrn_reflns_theta_min     2.26
_diffrn_reflns_theta_max     25.00
_diffrn_reflns_theta_full     25.00
_diffrn_measured_fraction_theta_max     0.996
_diffrn_measured_fraction_theta_full     0.996
_diffrn_reflns_limit_h_min     -11
_diffrn_reflns_limit_h_max     2
_diffrn_reflns_limit_k_min     -11
_diffrn_reflns_limit_k_max     1
_diffrn_reflns_limit_l_min     -1
_diffrn_reflns_limit_l_max     28
_diffrn_standards_number     3
_diffrn_standards_interval_count     97
_diffrn_standards_interval_time     ?
_diffrn_standards_decay_%     1.5
loop_
    _diffrn_standard_refln_index_h
    _diffrn_standard_refln_index_k
    _diffrn_standard_refln_index_l
    1 -1 -5
    2 -1 0
    -2 0 3
_refine_special_details     ?
_reflns_number_total     2250
_reflns_number_gt     1843
_reflns_threshold_expression     I>2\s(I)
_refine_ls_structure_factor_coef     Fsqd
_refine_ls_matrix_type     full
_refine_ls_R_factor_all     0.0533
_refine_ls_R_factor_gt     0.0387
_refine_ls_wR_factor_gt     0.0881
_refine_ls_wR_factor_ref     0.0953
_refine_ls_goodness_of_fit_ref     1.042
_refine_ls_restrained_S_all     1.042
_refine_ls_number_reflns     2250
_refine_ls_number_parameters     286
_refine_ls_number_restraints     0
_refine_ls_number_constraints     0
_refine_ls_hydrogen_treatment     mixed
_refine_ls_weighting_scheme     calc
_refine_ls_weighting_details
         'calc w=1/[\s^2^(Fo^2^)+(0.0483P)^2^+0.2404P] where P=(Fo^2^+2Fc^2^)/3'
_atom_sites_solution_hydrogens     geom
_atom_sites_solution_primary     direct
_atom_sites_solution_secondary     difmap
_refine_ls_shift/su_max     0.000
_refine_ls_shift/su_mean     0.000
_refine_diff_density_max     0.186
_refine_diff_density_min     -0.146
_refine_ls_extinction_method     'SHELXL97 (Sheldrick, 2008)'
_refine_ls_extinction_coef     0.0098(15)
_refine_ls_extinction_expression
                                  'Fc^*^=kFc[1+0.001xFc^2^\l^3^/sin(2\q)]^-1/4^'
_refine_ls_abs_structure_details
;
Assigned from synthesis. Friedel pairs (621) were merged
;
_refine_ls_abs_structure_Flack     ?
loop_
    _atom_type_symbol
    _atom_type_description
    _atom_type_scat_dispersion_real
    _atom_type_scat_dispersion_imag
    _atom_type_scat_source
    'C' 'C' 0.0033 0.0016
                         'International Tables Vol C Tables 4.2.6.8 and 6.1.1.4'
    'H' 'H' 0.0000 0.0000
                         'International Tables Vol C Tables 4.2.6.8 and 6.1.1.4'
    'N' 'N' 0.0061 0.0033
                         'International Tables Vol C Tables 4.2.6.8 and 6.1.1.4'
    'O' 'O' 0.0106 0.0060
                         'International Tables Vol C Tables 4.2.6.8 and 6.1.1.4'
_computing_data_collection     'XSCANS (Siemens, 1996)'
_computing_cell_refinement     'XSCANS (Siemens, 1996)'
_computing_data_reduction     'XSCANS (Siemens, 1996)'
_computing_structure_solution     'SHELXS97 (Sheldrick, 2008)'
_computing_structure_refinement     'SHELXL97 (Sheldrick, 2008)'
_computing_molecular_graphics     '<i>Mercury</i> (Macrae <i>et al.</i>, 2008)'
_computing_publication_material     'SHELXL97 (Sheldrick, 2008)'
loop_
    _atom_site_type_symbol
    _atom_site_label
    _atom_site_fract_x
    _atom_site_fract_y
    _atom_site_fract_z
    _atom_site_U_iso_or_equiv
    _atom_site_adp_type
    _atom_site_calc_flag
    _atom_site_refinement_flags
    _atom_site_occupancy
    _atom_site_symmetry_multiplicity
    _atom_site_disorder_assembly
    _atom_site_disorder_group
    N N1 0.6918(2) 0.2061(2) 0.96330(9) 0.0342(5) Uani d . 1 1 . .
    C C2 0.7571(3) 0.3060(3) 0.93294(10) 0.0324(6) Uani d . 1 1 . .
    O O2 0.8401(2) 0.27815(18) 0.89463(8) 0.0451(5) Uani d . 1 1 . .
    C C3 0.7286(3) 0.4508(3) 0.94792(10) 0.0330(6) Uani d . 1 1 . .
    C C4 0.6613(3) 0.4827(3) 0.99592(11) 0.0360(6) Uani d . 1 1 . .
    O O4 0.6401(2) 0.61396(19) 1.01054(8) 0.0515(6) Uani d . 1 1 . .
    H H4 0.591(4) 0.629(4) 1.0457(14) 0.077 Uiso d . 1 1 . .
    C C5 0.6126(3) 0.3712(3) 1.03453(11) 0.0397(7) Uani d . 1 1 . .
    H H5A 0.5315 0.4021 1.0551 0.048 Uiso calc R 1 1 . .
    H H5B 0.6845 0.3498 1.0617 0.048 Uiso calc R 1 1 . .
    C C6 0.5774(3) 0.2438(3) 1.00066(12) 0.0395(6) Uani d . 1 1 . .
    H H6A 0.5579 0.1683 1.0262 0.047 Uiso calc R 1 1 . .
    H H6B 0.4950 0.2608 0.9783 0.047 Uiso calc R 1 1 . .
    C C7 0.7035(3) 0.0612(3) 0.94466(11) 0.0364(7) Uani d . 1 1 . .
    H H7A 0.7807 0.0575 0.9179 0.044 Uiso calc R 1 1 . .
    C C8 0.7425(4) -0.0316(3) 0.99393(13) 0.0523(8) Uani d . 1 1 . .
    H H8A 0.8233 0.0043 1.0123 0.078 Uiso calc R 1 1 . .
    H H8B 0.7616 -0.1225 0.9802 0.078 Uiso calc R 1 1 . .
    H H8C 0.6673 -0.0352 1.0204 0.078 Uiso calc R 1 1 . .
    C C9 0.5745(3) 0.0181(3) 0.91220(11) 0.0412(7) Uani d . 1 1 . .
    C C10 0.5143(4) -0.1103(4) 0.91817(15) 0.0656(10) Uani d . 1 1 . .
    H H10A 0.5525 -0.1738 0.9430 0.079 Uiso calc R 1 1 . .
    C C11 0.3974(5) -0.1450(5) 0.8874(2) 0.0934(15) Uani d . 1 1 . .
    H H11A 0.3575 -0.2312 0.8920 0.112 Uiso calc R 1 1 . .
    C C12 0.3405(5) -0.0541(6) 0.8505(2) 0.0936(15) Uani d . 1 1 . .
    H H12A 0.2614 -0.0779 0.8304 0.112 Uiso calc R 1 1 . .
    C C13 0.3993(4) 0.0718(5) 0.84287(17) 0.0778(12) Uani d . 1 1 . .
    H H13A 0.3616 0.1332 0.8170 0.093 Uiso calc R 1 1 . .
    C C14 0.5151(3) 0.1078(4) 0.87365(12) 0.0557(9) Uani d . 1 1 . .
    H H14A 0.5541 0.1942 0.8684 0.067 Uiso calc R 1 1 . .
    N N1' 0.8952(2) 0.7324(2) 0.82498(8) 0.0355(5) Uani d . 1 1 . .
    C C2' 0.9292(3) 0.7510(3) 0.87967(10) 0.0340(6) Uani d . 1 1 . .
    O O2' 1.0011(2) 0.8499(2) 0.89480(8) 0.0513(6) Uani d . 1 1 . .
    C C3' 0.8771(3) 0.6493(3) 0.92029(10) 0.0370(7) Uani d . 1 1 . .
    H H3'A 0.9110 0.6518 0.9570 0.044 Uiso calc R 1 1 . .
    C C4' 0.7837(3) 0.5535(3) 0.90715(10) 0.0321(6) Uani d . 1 1 . .
    C C5' 0.7280(3) 0.5523(3) 0.84798(11) 0.0430(7) Uani d . 1 1 . .
    H H5'A 0.7012 0.4593 0.8380 0.052 Uiso calc R 1 1 . .
    H H5'B 0.6462 0.6098 0.8461 0.052 Uiso calc R 1 1 . .
    C C6' 0.8320(3) 0.6029(3) 0.80695(10) 0.0445(7) Uani d . 1 1 . .
    H H6'A 0.9038 0.5341 0.8024 0.053 Uiso calc R 1 1 . .
    H H6'B 0.7879 0.6161 0.7706 0.053 Uiso calc R 1 1 . .
    C C7' 0.9595(3) 0.8177(3) 0.78050(10) 0.0380(7) Uani d . 1 1 . .
    H H7'A 0.9965 0.9002 0.7989 0.046 Uiso calc R 1 1 . .
    C C8' 1.0818(3) 0.7410(3) 0.75459(13) 0.0517(8) Uani d . 1 1 . .
    H H8'A 1.1431 0.7112 0.7841 0.078 Uiso calc R 1 1 . .
    H H8'B 1.1307 0.8011 0.7294 0.078 Uiso calc R 1 1 . .
    H H8'C 1.0486 0.6625 0.7341 0.078 Uiso calc R 1 1 . .
    C C9' 0.8503(3) 0.8648(3) 0.73878(11) 0.0361(6) Uani d . 1 1 . .
    C C10' 0.8695(3) 0.8573(3) 0.68070(11) 0.0454(7) Uani d . 1 1 . .
    H H10B 0.9502 0.8189 0.6663 0.055 Uiso calc R 1 1 . .
    C C11' 0.7697(4) 0.9065(4) 0.64424(13) 0.0623(10) Uani d . 1 1 . .
    H H11B 0.7848 0.9015 0.6055 0.075 Uiso calc R 1 1 . .
    C C12' 0.6498(4) 0.9619(4) 0.66362(14) 0.0677(11) Uani d . 1 1 . .
    H H12B 0.5838 0.9950 0.6385 0.081 Uiso calc R 1 1 . .
    C C13' 0.6274(4) 0.9684(4) 0.72079(15) 0.0694(10) Uani d . 1 1 . .
    H H13B 0.5451 1.0050 0.7345 0.083 Uiso calc R 1 1 . .
    C C14' 0.7266(3) 0.9210(3) 0.75817(12) 0.0540(9) Uani d . 1 1 . .
    H H14B 0.7104 0.9267 0.7968 0.065 Uiso calc R 1 1 . .
loop_
    _atom_site_aniso_label
    _atom_site_aniso_U_11
    _atom_site_aniso_U_22
    _atom_site_aniso_U_33
    _atom_site_aniso_U_12
    _atom_site_aniso_U_13
    _atom_site_aniso_U_23
    N1 0.0404(13) 0.0275(11) 0.0346(11) -0.0001(11) 0.0091(10) -0.0041(9)
    C2 0.0325(14) 0.0351(14) 0.0297(12) -0.0011(13) 0.0019(12) -0.0017(12)
    O2 0.0508(12) 0.0422(11) 0.0423(10) 0.0002(10) 0.0178(10) -0.0038(9)
    C3 0.0391(15) 0.0313(14) 0.0285(13) -0.0026(13) 0.0019(13) 0.0015(11)
    C4 0.0411(15) 0.0299(13) 0.0369(14) 0.0002(13) 0.0029(14) -0.0022(12)
    O4 0.0783(15) 0.0321(10) 0.0440(11) 0.0044(12) 0.0186(12) -0.0040(9)
    C5 0.0492(17) 0.0355(14) 0.0345(13) 0.0030(15) 0.0127(13) -0.0003(12)
    C6 0.0438(15) 0.0335(13) 0.0413(13) -0.0009(15) 0.0131(14) 0.0015(12)
    C7 0.0408(16) 0.0304(14) 0.0379(15) 0.0023(13) 0.0076(13) -0.0029(12)
    C8 0.069(2) 0.0383(16) 0.0498(17) 0.0068(17) 0.0001(18) 0.0023(14)
    C9 0.0424(16) 0.0387(16) 0.0425(15) -0.0041(15) 0.0104(14) -0.0084(13)
    C10 0.075(2) 0.055(2) 0.067(2) -0.022(2) 0.007(2) -0.0112(18)
    C11 0.090(3) 0.079(3) 0.112(3) -0.046(3) 0.012(3) -0.025(3)
    C12 0.061(3) 0.115(4) 0.105(3) -0.021(3) -0.015(3) -0.047(3)
    C13 0.064(2) 0.100(3) 0.069(2) 0.016(3) -0.022(2) -0.023(2)
    C14 0.060(2) 0.0543(19) 0.0529(18) 0.0013(19) -0.0122(17) -0.0087(16)
    N1' 0.0458(13) 0.0324(12) 0.0283(10) -0.0111(11) -0.0044(10) 0.0032(9)
    C2' 0.0389(14) 0.0290(13) 0.0341(13) -0.0029(14) -0.0037(12) -0.0004(12)
    O2' 0.0703(14) 0.0451(12) 0.0385(10) -0.0271(12) -0.0081(11) -0.0027(9)
    C3' 0.0493(17) 0.0367(15) 0.0251(12) -0.0032(15) -0.0030(13) -0.0004(11)
    C4' 0.0361(15) 0.0295(13) 0.0308(13) 0.0006(13) 0.0040(12) -0.0010(11)
    C5' 0.0483(17) 0.0441(16) 0.0364(13) -0.0171(16) -0.0055(14) 0.0013(13)
    C6' 0.0631(19) 0.0415(15) 0.0290(13) -0.0164(17) -0.0049(14) -0.0005(13)
    C7' 0.0437(16) 0.0348(14) 0.0354(14) -0.0078(14) 0.0014(13) 0.0067(12)
    C8' 0.0450(16) 0.0530(18) 0.0570(17) 0.0050(17) 0.0057(15) 0.0153(16)
    C9' 0.0420(15) 0.0326(14) 0.0336(13) -0.0035(14) 0.0037(13) 0.0026(12)
    C10' 0.0488(17) 0.0521(18) 0.0354(13) 0.0087(16) 0.0085(15) 0.0035(13)
    C11' 0.072(2) 0.080(2) 0.0351(15) 0.010(2) -0.0004(17) 0.0130(17)
    C12' 0.066(2) 0.083(3) 0.054(2) 0.022(2) -0.007(2) 0.0172(19)
    C13' 0.052(2) 0.086(3) 0.070(2) 0.023(2) 0.0059(19) 0.006(2)
    C14' 0.0559(19) 0.066(2) 0.0401(15) 0.0104(19) 0.0106(16) 0.0035(15)
_geom_special_details     ?
loop_
    _geom_bond_atom_site_label_1
    _geom_bond_atom_site_label_2
    _geom_bond_site_symmetry_2
    _geom_bond_distance
    _geom_bond_publ_flag
    N1 C2 . 1.363(3) ?
    N1 C6 . 1.463(3) ?
    N1 C7 . 1.482(3) ?
    C2 O2 . 1.241(3) ?
    C2 C3 . 1.478(4) ?
    C3 C4 . 1.346(4) ?
    C3 C4' . 1.488(3) ?
    C4 O4 . 1.339(3) ?
    C4 C5 . 1.495(4) ?
    O4 H4 . 0.97(4) ?
    C5 C6 . 1.515(4) ?
    C5 H5A . 0.9700 ?
    C5 H5B . 0.9700 ?
    C6 H6A . 0.9700 ?
    C6 H6B . 0.9700 ?
    C7 C8 . 1.523(4) ?
    C7 C9 . 1.524(4) ?
    C7 H7A . 0.9800 ?
    C8 H8A . 0.9600 ?
    C8 H8B . 0.9600 ?
    C8 H8C . 0.9600 ?
    C9 C10 . 1.385(5) ?
    C9 C14 . 1.388(4) ?
    C10 C11 . 1.386(6) ?
    C10 H10A . 0.9300 ?
    C11 C12 . 1.359(6) ?
    C11 H11A . 0.9300 ?
    C12 C13 . 1.362(6) ?
    C12 H12A . 0.9300 ?
    C13 C14 . 1.381(5) ?
    C13 H13A . 0.9300 ?
    C14 H14A . 0.9300 ?
    N1' C2' . 1.348(3) ?
    N1' C6' . 1.464(3) ?
    N1' C7' . 1.478(3) ?
    C2' O2' . 1.240(3) ?
    C2' C3' . 1.469(4) ?
    C3' C4' . 1.334(4) ?
    C3' H3'A . 0.9300 ?
    C4' C5' . 1.501(4) ?
    C5' C6' . 1.482(4) ?
    C5' H5'A . 0.9700 ?
    C5' H5'B . 0.9700 ?
    C6' H6'A . 0.9700 ?
    C6' H6'B . 0.9700 ?
    C7' C9' . 1.517(4) ?
    C7' C8' . 1.527(4) ?
    C7' H7'A . 0.9800 ?
    C8' H8'A . 0.9600 ?
    C8' H8'B . 0.9600 ?
    C8' H8'C . 0.9600 ?
    C9' C10' . 1.390(4) ?
    C9' C14' . 1.392(4) ?
    C10' C11' . 1.380(4) ?
    C10' H10B . 0.9300 ?
    C11' C12' . 1.357(5) ?
    C11' H11B . 0.9300 ?
    C12' C13' . 1.373(5) ?
    C12' H12B . 0.9300 ?
    C13' C14' . 1.384(5) ?
    C13' H13B . 0.9300 ?
    C14' H14B . 0.9300 ?
loop_
    _geom_angle_atom_site_label_1
    _geom_angle_atom_site_label_2
    _geom_angle_atom_site_label_3
    _geom_angle_site_symmetry_1
    _geom_angle_site_symmetry_3
    _geom_angle
    _geom_angle_publ_flag
    C2 N1 C6 . . 119.3(2) ?
    C2 N1 C7 . . 119.1(2) ?
    C6 N1 C7 . . 118.4(2) ?
    O2 C2 N1 . . 121.9(2) ?
    O2 C2 C3 . . 120.3(2) ?
    N1 C2 C3 . . 117.8(2) ?
    C4 C3 C2 . . 120.8(2) ?
    C4 C3 C4' . . 124.5(2) ?
    C2 C3 C4' . . 114.6(2) ?
    O4 C4 C3 . . 120.8(2) ?
    O4 C4 C5 . . 119.1(2) ?
    C3 C4 C5 . . 120.1(2) ?
    C4 O4 H4 . . 116(2) ?
    C4 C5 C6 . . 109.9(2) ?
    C4 C5 H5A . . 109.7 ?
    C6 C5 H5A . . 109.7 ?
    C4 C5 H5B . . 109.7 ?
    C6 C5 H5B . . 109.7 ?
    H5A C5 H5B . . 108.2 ?
    N1 C6 C5 . . 110.8(2) ?
    N1 C6 H6A . . 109.5 ?
    C5 C6 H6A . . 109.5 ?
    N1 C6 H6B . . 109.5 ?
    C5 C6 H6B . . 109.5 ?
    H6A C6 H6B . . 108.1 ?
    N1 C7 C8 . . 110.8(2) ?
    N1 C7 C9 . . 110.5(2) ?
    C8 C7 C9 . . 115.2(2) ?
    N1 C7 H7A . . 106.6 ?
    C8 C7 H7A . . 106.6 ?
    C9 C7 H7A . . 106.6 ?
    C7 C8 H8A . . 109.5 ?
    C7 C8 H8B . . 109.5 ?
    H8A C8 H8B . . 109.5 ?
    C7 C8 H8C . . 109.5 ?
    H8A C8 H8C . . 109.5 ?
    H8B C8 H8C . . 109.5 ?
    C10 C9 C14 . . 117.4(3) ?
    C10 C9 C7 . . 122.7(3) ?
    C14 C9 C7 . . 119.8(3) ?
    C9 C10 C11 . . 120.5(4) ?
    C9 C10 H10A . . 119.7 ?
    C11 C10 H10A . . 119.7 ?
    C12 C11 C10 . . 120.6(4) ?
    C12 C11 H11A . . 119.7 ?
    C10 C11 H11A . . 119.7 ?
    C11 C12 C13 . . 120.1(4) ?
    C11 C12 H12A . . 120.0 ?
    C13 C12 H12A . . 120.0 ?
    C12 C13 C14 . . 119.8(4) ?
    C12 C13 H13A . . 120.1 ?
    C14 C13 H13A . . 120.1 ?
    C13 C14 C9 . . 121.5(4) ?
    C13 C14 H14A . . 119.2 ?
    C9 C14 H14A . . 119.2 ?
    C2' N1' C6' . . 119.8(2) ?
    C2' N1' C7' . . 120.4(2) ?
    C6' N1' C7' . . 116.79(19) ?
    O2' C2' N1' . . 121.2(2) ?
    O2' C2' C3' . . 121.7(2) ?
    N1' C2' C3' . . 117.1(2) ?
    C4' C3' C2' . . 123.3(2) ?
    C4' C3' H3'A . . 118.3 ?
    C2' C3' H3'A . . 118.3 ?
    C3' C4' C3 . . 124.0(2) ?
    C3' C4' C5' . . 117.8(2) ?
    C3 C4' C5' . . 118.2(2) ?
    C6' C5' C4' . . 111.5(2) ?
    C6' C5' H5'A . . 109.3 ?
    C4' C5' H5'A . . 109.3 ?
    C6' C5' H5'B . . 109.3 ?
    C4' C5' H5'B . . 109.3 ?
    H5'A C5' H5'B . . 108.0 ?
    N1' C6' C5' . . 112.2(2) ?
    N1' C6' H6'A . . 109.2 ?
    C5' C6' H6'A . . 109.2 ?
    N1' C6' H6'B . . 109.2 ?
    C5' C6' H6'B . . 109.2 ?
    H6'A C6' H6'B . . 107.9 ?
    N1' C7' C9' . . 110.0(2) ?
    N1' C7' C8' . . 109.7(2) ?
    C9' C7' C8' . . 115.1(2) ?
    N1' C7' H7'A . . 107.2 ?
    C9' C7' H7'A . . 107.2 ?
    C8' C7' H7'A . . 107.2 ?
    C7' C8' H8'A . . 109.5 ?
    C7' C8' H8'B . . 109.5 ?
    H8'A C8' H8'B . . 109.5 ?
    C7' C8' H8'C . . 109.5 ?
    H8'A C8' H8'C . . 109.5 ?
    H8'B C8' H8'C . . 109.5 ?
    C10' C9' C14' . . 117.5(3) ?
    C10' C9' C7' . . 122.4(3) ?
    C14' C9' C7' . . 120.1(2) ?
    C11' C10' C9' . . 120.5(3) ?
    C11' C10' H10B . . 119.8 ?
    C9' C10' H10B . . 119.8 ?
    C12' C11' C10' . . 121.5(3) ?
    C12' C11' H11B . . 119.3 ?
    C10' C11' H11B . . 119.3 ?
    C11' C12' C13' . . 119.1(3) ?
    C11' C12' H12B . . 120.4 ?
    C13' C12' H12B . . 120.4 ?
    C12' C13' C14' . . 120.4(3) ?
    C12' C13' H13B . . 119.8 ?
    C14' C13' H13B . . 119.8 ?
    C13' C14' C9' . . 121.0(3) ?
    C13' C14' H14B . . 119.5 ?
    C9' C14' H14B . . 119.5 ?
loop_
    _geom_torsion_atom_site_label_1
    _geom_torsion_atom_site_label_2
    _geom_torsion_atom_site_label_3
    _geom_torsion_atom_site_label_4
    _geom_torsion_site_symmetry_1
    _geom_torsion_site_symmetry_2
    _geom_torsion_site_symmetry_3
    _geom_torsion_site_symmetry_4
    _geom_torsion
    _geom_torsion_publ_flag
    C6 N1 C2 O2 . . . . -169.0(2) ?
    C7 N1 C2 O2 . . . . -9.4(4) ?
    C6 N1 C2 C3 . . . . 12.4(4) ?
    C7 N1 C2 C3 . . . . 172.0(2) ?
    O2 C2 C3 C4 . . . . -166.8(3) ?
    N1 C2 C3 C4 . . . . 11.8(4) ?
    O2 C2 C3 C4' . . . . 11.4(4) ?
    N1 C2 C3 C4' . . . . -170.0(2) ?
    C2 C3 C4 O4 . . . . 177.4(3) ?
    C4' C3 C4 O4 . . . . -0.5(4) ?
    C2 C3 C4 C5 . . . . -0.8(4) ?
    C4' C3 C4 C5 . . . . -178.8(3) ?
    O4 C4 C5 C6 . . . . 150.8(3) ?
    C3 C4 C5 C6 . . . . -30.9(4) ?
    C2 N1 C6 C5 . . . . -44.4(3) ?
    C7 N1 C6 C5 . . . . 155.8(2) ?
    C4 C5 C6 N1 . . . . 51.5(3) ?
    C2 N1 C7 C8 . . . . 131.3(3) ?
    C6 N1 C7 C8 . . . . -68.8(3) ?
    C2 N1 C7 C9 . . . . -99.8(3) ?
    C6 N1 C7 C9 . . . . 60.1(3) ?
    N1 C7 C9 C10 . . . . -140.3(3) ?
    C8 C7 C9 C10 . . . . -13.8(4) ?
    N1 C7 C9 C14 . . . . 41.5(3) ?
    C8 C7 C9 C14 . . . . 168.0(3) ?
    C14 C9 C10 C11 . . . . -1.3(5) ?
    C7 C9 C10 C11 . . . . -179.6(3) ?
    C9 C10 C11 C12 . . . . 0.5(6) ?
    C10 C11 C12 C13 . . . . 0.9(7) ?
    C11 C12 C13 C14 . . . . -1.4(7) ?
    C12 C13 C14 C9 . . . . 0.5(5) ?
    C10 C9 C14 C13 . . . . 0.8(5) ?
    C7 C9 C14 C13 . . . . 179.1(3) ?
    C6' N1' C2' O2' . . . . 169.0(3) ?
    C7' N1' C2' O2' . . . . 9.0(4) ?
    C6' N1' C2' C3' . . . . -11.1(4) ?
    C7' N1' C2' C3' . . . . -171.1(2) ?
    O2' C2' C3' C4' . . . . 170.0(3) ?
    N1' C2' C3' C4' . . . . -10.0(4) ?
    C2' C3' C4' C3 . . . . -179.2(3) ?
    C2' C3' C4' C5' . . . . -1.1(4) ?
    C4 C3 C4' C3' . . . . 59.3(4) ?
    C2 C3 C4' C3' . . . . -118.7(3) ?
    C4 C3 C4' C5' . . . . -118.8(3) ?
    C2 C3 C4' C5' . . . . 63.2(3) ?
    C3' C4' C5' C6' . . . . 30.6(4) ?
    C3 C4' C5' C6' . . . . -151.1(2) ?
    C2' N1' C6' C5' . . . . 40.8(4) ?
    C7' N1' C6' C5' . . . . -158.4(2) ?
    C4' C5' C6' N1' . . . . -48.9(3) ?
    C2' N1' C7' C9' . . . . -135.9(3) ?
    C6' N1' C7' C9' . . . . 63.5(3) ?
    C2' N1' C7' C8' . . . . 96.5(3) ?
    C6' N1' C7' C8' . . . . -64.1(3) ?
    N1' C7' C9' C10' . . . . -133.8(3) ?
    C8' C7' C9' C10' . . . . -9.2(4) ?
    N1' C7' C9' C14' . . . . 47.8(3) ?
    C8' C7' C9' C14' . . . . 172.3(3) ?
    C14' C9' C10' C11' . . . . 1.1(5) ?
    C7' C9' C10' C11' . . . . -177.3(3) ?
    C9' C10' C11' C12' . . . . -0.7(5) ?
    C10' C11' C12' C13' . . . . -0.3(6) ?
    C11' C12' C13' C14' . . . . 0.9(6) ?
    C12' C13' C14' C9' . . . . -0.5(6) ?
    C10' C9' C14' C13' . . . . -0.5(5) ?
    C7' C9' C14' C13' . . . . 178.0(3) ?
loop_
    _geom_hbond_atom_site_label_D
    _geom_hbond_atom_site_label_H
    _geom_hbond_atom_site_label_A
    _geom_hbond_site_symmetry_A
    _geom_hbond_distance_DH
    _geom_hbond_distance_HA
    _geom_hbond_distance_DA
    _geom_hbond_angle_DHA
    _geom_hbond_publ_flag
    O4 H4 O2' 4_467 0.97(4) 1.67(4) 2.637(3) 177(4) yes
_iucr_refine_instructions_details
;
TITL nr14 in P2(1)2(1)2(1) LAST... sin corr
CELL 0.71073   9.6647   9.7281  23.6839  90.000  90.000  90.000
ZERR    4.00   0.0013   0.0010   0.0027   0.000   0.000   0.000
LATT -1
SYMM 0.5-X, -Y, 0.5+Z
SYMM -X, 0.5+Y, 0.5-Z
SYMM 0.5+X, 0.5-Y, -Z
SFAC C H N O
UNIT 104 112 8 12
TEMP 25
REM X-ray OFF for the following reflections  :(
OMIT     6   3   8
OMIT     6   3   9
OMIT     6   3  10
OMIT     5   0  18
OMIT     5   0  19
OMIT     5   0  20
OMIT     5   0  21
OMIT     5   0  22
OMIT     5   0  23
MERG 3
BOND $H
L.S. 10
ACTA
CONF
HTAB
WPDB -2
BOND
FMAP 2
PLAN 10
EQIV $1 x-1/2, -y+3/2, -z+2
HTAB O4   O2'_$1
WGHT    0.048300    0.240400
EXTI    0.009787
FVAR       0.26391
N1    3    0.691804    0.206131    0.963296    11.00000    0.04038    0.02754 =
         0.03465   -0.00409    0.00915   -0.00010
C2    1    0.757067    0.306027    0.932944    11.00000    0.03254    0.03506 =
         0.02967   -0.00170    0.00192   -0.00109
O2    4    0.840060    0.278147    0.894629    11.00000    0.05078    0.04225 =
         0.04227   -0.00377    0.01782    0.00022
C3    1    0.728580    0.450788    0.947925    11.00000    0.03907    0.03130 =
         0.02853    0.00154    0.00188   -0.00265
C4    1    0.661261    0.482716    0.995916    11.00000    0.04107    0.02995 =
         0.03693   -0.00224    0.00290    0.00018
O4    4    0.640127    0.613959    1.010536    11.00000    0.07833    0.03206 =
         0.04402   -0.00396    0.01859    0.00443
H4    2    0.591286    0.629091    1.045727    11.00000   -1.50000
C5    1    0.612593    0.371242    1.034529    11.00000    0.04917    0.03551 =
         0.03452   -0.00026    0.01271    0.00295
AFIX  23
H5A   2    0.531499    0.402074    1.055070    11.00000   -1.20000
H5B   2    0.684469    0.349827    1.061728    11.00000   -1.20000
AFIX   0
C6    1    0.577352    0.243821    1.000662    11.00000    0.04376    0.03347 =
         0.04127    0.00146    0.01311   -0.00086
AFIX  23
H6A   2    0.557909    0.168270    1.026186    11.00000   -1.20000
H6B   2    0.494974    0.260834    0.978334    11.00000   -1.20000
AFIX   0
C7    1    0.703503    0.061186    0.944657    11.00000    0.04079    0.03040 =
         0.03791   -0.00293    0.00757    0.00225
AFIX  13
H7A   2    0.780683    0.057486    0.917863    11.00000   -1.20000
AFIX   0
C8    1    0.742525   -0.031613    0.993926    11.00000    0.06886    0.03830 =
         0.04983    0.00234    0.00011    0.00682
AFIX 137
H8A   2    0.823323    0.004307    1.012316    11.00000   -1.50000
H8B   2    0.761556   -0.122493    0.980169    11.00000   -1.50000
H8C   2    0.667295   -0.035156    1.020354    11.00000   -1.50000
AFIX   0
C9    1    0.574515    0.018053    0.912196    11.00000    0.04244    0.03871 =
         0.04248   -0.00836    0.01043   -0.00412
C10   1    0.514256   -0.110309    0.918167    11.00000    0.07549    0.05475 =
         0.06669   -0.01123    0.00733   -0.02240
AFIX  43
H10A  2    0.552515   -0.173760    0.943045    11.00000   -1.20000
AFIX   0
C11   1    0.397405   -0.144976    0.887369    11.00000    0.08983    0.07885 =
         0.11164   -0.02536    0.01156   -0.04612
AFIX  43
H11A  2    0.357528   -0.231247    0.891999    11.00000   -1.20000
AFIX   0
C12   1    0.340538   -0.054111    0.850471    11.00000    0.06125    0.11471 =
         0.10472   -0.04692   -0.01539   -0.02148
AFIX  43
H12A  2    0.261400   -0.077931    0.830388    11.00000   -1.20000
AFIX   0
C13   1    0.399288    0.071763    0.842868    11.00000    0.06439    0.09987 =
         0.06902   -0.02348   -0.02205    0.01643
AFIX  43
H13A  2    0.361566    0.133240    0.817035    11.00000   -1.20000
AFIX   0
C14   1    0.515080    0.107800    0.873654    11.00000    0.05973    0.05434 =
         0.05293   -0.00871   -0.01220    0.00133
AFIX  43
H14A  2    0.554141    0.194240    0.868434    11.00000   -1.20000
AFIX   0
N1'   3    0.895206    0.732407    0.824983    11.00000    0.04577    0.03239 =
         0.02833    0.00324   -0.00442   -0.01115
C2'   1    0.929187    0.751046    0.879669    11.00000    0.03892    0.02900 =
         0.03407   -0.00037   -0.00370   -0.00286
O2'   4    1.001140    0.849928    0.894799    11.00000    0.07026    0.04514 =
         0.03849   -0.00267   -0.00811   -0.02711
C3'   1    0.877107    0.649270    0.920285    11.00000    0.04926    0.03674 =
         0.02511   -0.00045   -0.00305   -0.00316
AFIX  43
H3'A  2    0.910968    0.651760    0.957027    11.00000   -1.20000
AFIX   0
C4'   1    0.783738    0.553485    0.907148    11.00000    0.03613    0.02947 =
         0.03082   -0.00104    0.00401    0.00064
C5'   1    0.728049    0.552270    0.847976    11.00000    0.04835    0.04412 =
         0.03643    0.00129   -0.00546   -0.01711
AFIX  23
H5'A  2    0.701230    0.459318    0.837978    11.00000   -1.20000
H5'B  2    0.646198    0.609790    0.846082    11.00000   -1.20000
AFIX   0
C6'   1    0.832047    0.602907    0.806949    11.00000    0.06309    0.04149 =
         0.02896   -0.00047   -0.00485   -0.01639
AFIX  23
H6'A  2    0.903808    0.534084    0.802394    11.00000   -1.20000
H6'B  2    0.787930    0.616135    0.770566    11.00000   -1.20000
AFIX   0
C7'   1    0.959511    0.817739    0.780499    11.00000    0.04375    0.03477 =
         0.03537    0.00668    0.00138   -0.00783
AFIX  13
H7'A  2    0.996497    0.900170    0.798883    11.00000   -1.20000
AFIX   0
C8'   1    1.081818    0.741009    0.754594    11.00000    0.04503    0.05303 =
         0.05701    0.01526    0.00570    0.00499
AFIX 137
H8'A  2    1.143083    0.711169    0.784052    11.00000   -1.50000
H8'B  2    1.130658    0.801075    0.729353    11.00000   -1.50000
H8'C  2    1.048621    0.662534    0.734088    11.00000   -1.50000
AFIX   0
C9'   1    0.850279    0.864826    0.738779    11.00000    0.04202    0.03260 =
         0.03356    0.00258    0.00370   -0.00346
C10'  1    0.869486    0.857306    0.680695    11.00000    0.04881    0.05214 =
         0.03540    0.00354    0.00846    0.00867
AFIX  43
H10B  2    0.950207    0.818858    0.666291    11.00000   -1.20000
AFIX   0
C11'  1    0.769663    0.906473    0.644237    11.00000    0.07151    0.08027 =
         0.03511    0.01297   -0.00035    0.00964
AFIX  43
H11B  2    0.784843    0.901524    0.605514    11.00000   -1.20000
AFIX   0
C12'  1    0.649833    0.961885    0.663623    11.00000    0.06630    0.08307 =
         0.05360    0.01725   -0.00716    0.02206
AFIX  43
H12B  2    0.583790    0.994976    0.638507    11.00000   -1.20000
AFIX   0
C13'  1    0.627434    0.968427    0.720793    11.00000    0.05210    0.08610 =
         0.07001    0.00644    0.00586    0.02329
AFIX  43
H13B  2    0.545101    1.004969    0.734498    11.00000   -1.20000
AFIX   0
C14'  1    0.726629    0.920976    0.758165    11.00000    0.05586    0.06611 =
         0.04011    0.00347    0.01057    0.01043
AFIX  43
H14B  2    0.710424    0.926692    0.796800    11.00000   -1.20000
HKLF 4
REM  nr14 in P2(1)2(1)2(1) LAST... sin corr
REM R1 =  0.0387 for   1843 Fo > 4sig(Fo)  and  0.0533 for all   2250 data
REM    286 parameters refined using      0 restraints
END
WGHT      0.0483      0.2404
REM Highest difference peak  0.186,  deepest hole -0.146,  1-sigma level  0.034
Q1    1   0.5595  0.5916  0.9584  11.00000  0.05    0.19
Q2    1   0.6520  0.2355  0.9345  11.00000  0.05    0.14
Q3    1   0.8311  0.7817  0.8377  11.00000  0.05    0.14
Q4    1   0.9067  0.7314  0.8515  11.00000  0.05    0.14
Q5    1   0.7455  0.6612  0.8162  11.00000  0.05    0.14
Q6    1   0.6119  1.0753  0.6546  11.00000  0.05    0.12
Q7    1   0.9236  0.7585  0.8064  11.00000  0.05    0.12
Q8    1   0.6741  0.4616  0.9586  11.00000  0.05    0.12
Q9    1   0.4274 -0.1176  0.7831  11.00000  0.05    0.12
Q10   1   0.6031 -0.1991  0.9918  11.00000  0.05    0.11
;
data_global
_journal_date_recd_electronic     2013-01-11
_journal_date_accepted     2013-02-09
_journal_name_full     'Acta Crystallographica, Section E'
_journal_year     2013
_journal_volume     69
_journal_issue      3
_journal_page_first     o408
_journal_page_last     o409
_journal_paper_category     QO
_journal_paper_doi     10.1107/S1600536813004017
_journal_coeditor_code     NR2039
_publ_contact_author_name     'Sylvain Bern\`es'
_publ_contact_author_address
;
Universidad Aut\'onoma de Nuevo Le\'on, UANL
Facultad de Ciencias Qu\'imicas
Av. Universidad S/N
Ciudad Universitaria
San Nicol\'as de los Garza
Nuevo Le\'on CP 66451
Mexico
;
_publ_contact_author_email     sylvain_bernes@hotmail.com
_publ_contact_author_fax     (+52)(81)82204918
_publ_contact_author_phone     (+52)(81)83294000x3460
_publ_section_title
;\
4-Hydroxy-1,1'-bis[(<i>S</i>)-1-phenylethyl]-5,5',6,6'-tetrahydro-3,4'-\
bipyridine-2,2'(1<i>H</i>,1'<i>H</i>)-dione
;
loop_
    _publ_author_name
    _publ_author_footnote
    _publ_author_address
    "Romero, Nancy" .
;
Universidad Ju\'arez Aut\'onoma de Tabasco
Divisi\'on Acad\'emica de Ciencias B\'asicas
Km. 1 carretera Cunduac\'an
Jalpa de M\'endez AP 24
Cunduac\'an, Tabasco
Mexico
;
    "Gnecco, Dino" .
;
Centro de Qu\'imica
Benemerita Universidad Aut\'onoma de Puebla
Edif. 103H Complejo de Ciencias, C.U.
72570 Puebla, Pue.
Mexico
;
    "Ter\'an, Joel" .
;
Centro de Qu\'imica
Benemerita Universidad Aut\'onoma de Puebla
Edif. 103H Complejo de Ciencias, C.U.
72570 Puebla, Pue.
Mexico
;
    "Bern\`es, Sylvain" .
;
Universidad Aut\'onoma de Nuevo Le\'on, UANL
Facultad de Ciencias Qu\'imicas
Av. Universidad S/N
Ciudad Universitaria
San Nicol\'as de los Garza
Nuevo Le\'on CP 66451
Mexico
;
_exptl_special_details
;
Spectral data for compounds in Fig. 1:
(2): [\a]^20^~D~ = -128.8\% (c=1.3, CH~2~Cl~2~). \n~max~ (cm^-1^, neat KBr):
1737. ^1^H-NMR (400 MHz, CDCl~3~): \d (ppm) = 1.36 (d, J = 6.97 Hz, 3H), 2.48
(dd, J = 7.33 Hz, 2H), 2.71 (AB, J = 7.33 and 6.97 Hz, 2H), 3.68 (s, 3H),
3.79 (q, J = 6.97 Hz, 1H), and 7.20-7.35 (m, 5H, ph).
(3): [\a]^20^~D~ = -70.52\% (c=1.76, CH~2~Cl~2~). \n~max~ (cm^-1^, neat KBr):
1737 and 1645. ^1^H-NMR (400 MHz, CDCl~3~): \d (ppm) = 1.28 (m, 3H), 1.64 (d,
J = 6.8 Hz, 3H), 2.44 (m, 2H), 3.4 (m, 2H), 3.5 (s, 2H), 3.58 (s, 3H), 4.2
(m, 2H), 5.03 (q, J = 6.8 Hz, 1H), and 7.24-7.38 (m, 5H, Ph).
(5): [\a]^20^~D~ = -186\% (c=1.1, CH~2~Cl~2~). \n~max~ (cm^-1^, neat KBr):
1728 and 1649. ^1^H-NMR (400 MHz, CDCl~3~): \d (ppm) = 1.5 (d, 3H, J = 6.8 Hz),
2.3 (AB, J = 8.4 Hz, 2H), 3.14 (AB, J= 8.4 Hz, 2H), 3.5 (s, 2H), 6.08 (q,
J = 6.8 Hz, 1H), and 7.32-7.30 (m, 5H, Ph).
(I): [\a]^20^~D~ = -172.5\% (c=1, CH~2~Cl~2~). \n~max~ (cm^-1^, neat KBr):
3447, 1669, 1599 and 1429. ^1^H-NMR (400 MHz, CDCl~3~): \d (ppm) = 1.5 (m,
6H), 2.2-2.6 (m, 4H), 2.9-3.5 (m, 4H), 4.17 (s, 1H), 6.0 (m, 2H), 7.20-7.45
(m, 10H, Ph).
;
