# Supplementary material for: 4-Hy­droxy-1,1′-bis­[(S)-1-phenyl­eth­yl]-5,5′,6,6′-tetra­hydro-3,4′-bipyridine-2,2′(1H,1′H)-dione
Source: Acta Crystallogr Sect E Struct Rep Online. 2013 Feb 20;69(Pt 3):o408–9. doi: 10.1107/S1600536813004017 (PMC3588428; doi:10.1107/S1600536813004017)
Supplement: Supplementary file 2 [file e-69-0o408-Isup2.hkl]

# 
# h,k,l, Fc-squared, Fo-squared, sigma(Fo-squared) and status flag 
# 
data_I
_shelx_title ' nr14 in P2(1)2(1)2(1) LAST... sin corr' 
_shelx_refln_list_code          4 
_shelx_F_calc_maximum      183.59 
_exptl_crystal_F_000       888.00 
_reflns_d_resolution_high  0.8409 
 
loop_ 
 _symmetry_equiv_pos_as_xyz 
 'x, y, z' 
 '-x+1/2, -y, z+1/2' 
 '-x, y+1/2, -z+1/2' 
 'x+1/2, -y+1/2, -z' 
 
_cell_length_a     9.6647 
_cell_length_b     9.7281 
_cell_length_c    23.6839 
_cell_angle_alpha  90.000 
_cell_angle_beta   90.000 
_cell_angle_gamma  90.000 
 
_shelx_F_squared_multiplier     1.000 
 
loop_ 
 _refln_index_h 
 _refln_index_k 
 _refln_index_l 
 _refln_F_squared_calc 
 _refln_F_squared_meas 
 _refln_F_squared_sigma 
 _refln_observed_status 
   2   0   0     5457.86     5435.24    187.56 o 
   4   0   0     1279.72     1186.22     43.40 o 
   6   0   0       27.29       29.72      4.02 o 
   8   0   0      344.40      353.00     14.66 o 
  10   0   0        8.61        4.02      5.74 o 
   1   1   0      583.94      523.84      9.60 o 
   2   1   0     8664.76     8534.80     88.58 o 
   3   1   0       25.87       15.13      4.02 o 
   4   1   0      393.28      406.89     11.44 o 
   5   1   0     1037.99      918.16     36.86 o 
   6   1   0       55.28       52.97      3.07 o 
   7   1   0      110.53      115.59      6.25 o 
   8   1   0       60.32       62.82      3.82 o 
   9   1   0        1.40        2.92      4.51 o 
  10   1   0        0.31       -2.59      5.10 o 
  11   1   0        1.88        5.43      4.62 o 
   0   2   0     1140.89      986.73     29.69 o 
   1   2   0     1100.49     1058.54     23.76 o 
   2   2   0    11049.02    10629.94    104.78 o 
   3   2   0      494.28      481.70     18.15 o 
   4   2   0      920.43      995.30     38.38 o 
   5   2   0      522.90      506.43     18.13 o 
   6   2   0       54.86       53.13      5.17 o 
   7   2   0       79.70       78.99      5.46 o 
   8   2   0      129.68      125.96      6.18 o 
   9   2   0       22.97       13.21      5.89 o 
  10   2   0        9.27        1.44      5.46 o 
  11   2   0        0.38       -6.17      6.32 o 
   1   3   0      755.56      726.45     41.30 o 
   2   3   0       43.19       49.98      2.73 o 
   3   3   0      654.48      605.84     22.05 o 
   4   3   0     1523.61     1622.95     47.01 o 
   5   3   0      154.92      144.10      6.61 o 
   6   3   0       45.44       36.90      4.45 o 
   7   3   0      576.94      593.93     20.57 o 
   8   3   0       86.00       94.93      5.60 o 
   9   3   0        1.16       -3.73      6.75 o 
  10   3   0        5.99        1.72      6.60 o 
  11   3   0        1.66       -3.88      8.90 o 
   0   4   0      124.62      129.74      5.46 o 
   1   4   0      972.36      868.30     25.73 o 
   2   4   0      546.71      669.30     22.75 o 
   3   4   0      795.66      876.89     36.03 o 
   4   4   0       64.86       87.03      4.88 o 
   5   4   0     1219.93     1277.15     34.91 o 
   6   4   0      775.24      788.16     24.47 o 
   7   4   0      108.68      115.62      6.03 o 
   8   4   0      586.35      586.32     16.11 o 
   9   4   0       19.60       18.81      8.33 o 
  10   4   0        9.74        6.46      6.46 o 
   1   5   0       55.92       54.17      2.74 o 
   2   5   0      340.75      300.35      8.44 o 
   3   5   0      916.36      909.30     33.15 o 
   4   5   0        0.13        2.73      3.02 o 
   5   5   0       91.39       90.91      5.60 o 
   6   5   0      681.97      594.97     20.58 o 
   7   5   0        9.41       11.34      4.16 o 
   8   5   0       68.53       73.95      9.33 o 
   9   5   0       67.91       80.85      8.62 o 
  10   5   0       55.74       54.71      8.76 o 
   0   6   0      676.00      693.22     27.93 o 
   1   6   0       41.90       37.26      2.94 o 
   2   6   0      221.15      197.58      8.48 o 
   3   6   0       23.82       25.70      5.17 o 
   4   6   0        1.07        5.74      3.02 o 
   5   6   0        1.53        1.15      3.16 o 
   6   6   0      118.52      111.88      5.89 o 
   7   6   0      154.08      162.74     10.92 o 
   8   6   0       29.56       38.77      8.47 o 
   9   6   0        7.78       23.12      6.89 o 
   1   7   0       19.38       25.93      2.79 o 
   2   7   0        0.79       -2.73      3.30 o 
   3   7   0        0.62       -0.86      3.45 o 
   4   7   0       75.80       68.21      5.60 o 
   5   7   0        2.82        1.58      3.73 o 
   6   7   0       76.59       72.52      9.48 o 
   7   7   0        5.36       10.91      7.90 o 
   8   7   0        2.09       -5.89      5.89 o 
   9   7   0       62.52       78.12     11.06 o 
   0   8   0      315.26      323.65     14.23 o 
   1   8   0        4.96        8.52      2.53 o 
   2   8   0      928.35      907.08     21.02 o 
   3   8   0      561.78      579.27     16.11 o 
   4   8   0     1125.01     1069.00     20.45 o 
   5   8   0       10.37        5.17      7.32 o 
   6   8   0       23.99       30.58      8.33 o 
   7   8   0        0.60        7.75      8.61 o 
   8   8   0        2.74       14.36      7.90 o 
   1   9   0        5.19        8.11      4.35 o 
   2   9   0      353.17      392.19     13.51 o 
   3   9   0       77.35       85.30     10.20 o 
   4   9   0       56.94       73.38      8.47 o 
   5   9   0      311.67      313.67     13.36 o 
   6   9   0       69.61       82.86     10.63 o 
   7   9   0        5.66       22.54      7.47 o 
   0  10   0      239.96      247.10     12.79 o 
   1  10   0        9.60       17.43      5.74 o 
   2  10   0        0.04        5.60      6.17 o 
   3  10   0        2.95       -0.29      7.18 o 
   4  10   0       16.89       21.97      6.75 o 
   5  10   0        0.51       -4.02      6.46 o 
   1  11   0       22.53       20.73      5.28 o 
   2  11   0       21.21       37.47      9.76 o 
   3  11   0        0.58       -6.89      6.89 o 
   1   0   1     2681.54     2540.76     17.51 o 
   2   0   1      929.99      850.23     16.11 o 
   3   0   1        8.56       13.03      3.02 o 
   4   0   1      160.71      154.12      5.23 o 
   5   0   1      169.87      153.92     14.37 o 
   6   0   1      750.88      770.83     20.87 o 
   7   0   1       31.58       38.38      3.24 o 
   8   0   1       25.65       35.30      8.04 o 
   9   0   1       44.73       43.12      4.90 o 
  10   0   1        1.47        5.09      3.96 o 
  11   0   1        0.00        1.98      4.10 o 
   0   1   1      539.27      455.72      7.61 o 
   1   1   1     3465.45     3212.10     21.88 o 
   2   1   1     3498.62     3383.80     23.50 o 
   3   1   1      524.60      472.52      8.95 o 
   4   1   1       93.01       87.40      2.26 o 
   5   1   1       28.91       35.01      2.11 o 
   6   1   1       13.92       13.02      2.24 o 
   7   1   1      318.73      330.16      6.99 o 
   8   1   1       55.28       56.81      2.48 o 
   9   1   1       46.31       46.28      3.77 o 
  10   1   1        2.21       -1.80      3.17 o 
  11   1   1       21.69       19.19      3.67 o 
   0   2   1     4511.85     4258.34     42.77 o 
   1   2   1    18005.95    18692.47     71.87 o 
   2   2   1      834.46      836.50     17.11 o 
   3   2   1     1532.05     1426.81     33.12 o 
   4   2   1       85.66       70.00      2.99 o 
   5   2   1      767.45      741.61     22.44 o 
   6   2   1       71.32       81.70      6.32 o 
   7   2   1       22.33       22.35      5.10 o 
   8   2   1      137.02      125.65      4.60 o 
   9   2   1       14.82       10.82      4.14 o 
  10   2   1       86.87       82.86      6.89 o 
  11   2   1       19.87       17.21      4.42 o 
   0   3   1     1507.64     1403.22     57.17 o 
   1   3   1     6566.27     6207.66     46.74 o 
   2   3   1     1225.72     1216.65     21.42 o 
   3   3   1     1511.47     1534.19     72.69 o 
   4   3   1      242.53      235.71     11.86 o 
   5   3   1       82.48       77.43      3.55 o 
   6   3   1      271.64      260.56      7.32 o 
   7   3   1       34.19       29.79      3.24 o 
   8   3   1       26.16       18.81      2.94 o 
   9   3   1       24.00       22.82      5.34 o 
  10   3   1       15.19       23.70      5.15 o 
  11   3   1        7.83        0.74      4.84 o 
   0   4   1      406.68      382.28     10.88 o 
   1   4   1      334.55      291.03      6.08 o 
   2   4   1      561.45      553.15     10.05 o 
   3   4   1      771.64      772.82     23.54 o 
   4   4   1      115.82      116.02      4.31 o 
   5   4   1      153.31      131.93      4.42 o 
   6   4   1       83.23       78.73      4.07 o 
   7   4   1      210.20      234.49      5.79 o 
   8   4   1       52.21       43.68      7.90 o 
   9   4   1       17.80       23.00      6.60 o 
  10   4   1       43.77       47.91      9.48 o 
   0   5   1     1656.50     1724.46     33.21 o 
   1   5   1      104.44      120.36      2.79 o 
   2   5   1      480.11      448.76      8.42 o 
   3   5   1      472.79      493.05     13.67 o 
   4   5   1       64.68       56.39      3.81 o 
   5   5   1      295.73      290.39      7.56 o 
   6   5   1      288.10      290.24      7.52 o 
   7   5   1      213.50      196.73      5.13 o 
   8   5   1       13.00       16.51      5.67 o 
   9   5   1        4.28        5.34      5.38 o 
  10   5   1        3.90        1.68      8.61 o 
   0   6   1       35.25       35.73      4.81 o 
   1   6   1      126.08      117.85      2.76 o 
   2   6   1       46.41       45.91      2.94 o 
   3   6   1      131.27      149.58      4.52 o 
   4   6   1        3.20        3.21      2.33 o 
   5   6   1      266.88      248.70      6.18 o 
   6   6   1       76.62       80.65      3.81 o 
   7   6   1      117.65      118.71      6.71 o 
   8   6   1       34.72       38.94      7.11 o 
   9   6   1      190.53      185.05     11.42 o 
   0   7   1      181.41      185.58      5.46 o 
   1   7   1      298.54      294.03      7.64 o 
   2   7   1      175.24      176.94      4.82 o 
   3   7   1      289.51      314.95     21.77 o 
   4   7   1      191.65      181.03      9.05 o 
   5   7   1      267.01      268.30     26.29 o 
   6   7   1       49.49       58.89      5.72 o 
   7   7   1        1.24        5.38      5.58 o 
   8   7   1        6.21       11.08      5.17 o 
   9   7   1       17.17       11.59      6.60 o 
   0   8   1      156.37      162.44      4.86 o 
   1   8   1      148.68      152.79      3.32 o 
   2   8   1      180.79      196.22      4.97 o 
   3   8   1      360.85      362.94      9.86 o 
   4   8   1      143.87      141.34      7.38 o 
   5   8   1       36.90       39.23      5.35 o 
   6   8   1      101.31       97.55      7.15 o 
   7   8   1        4.13        6.76      5.62 o 
   8   8   1       12.70       16.83      5.98 o 
   0   9   1       93.11       96.25      6.40 o 
   1   9   1       59.84       51.07      3.82 o 
   2   9   1      139.80      134.01      6.40 o 
   3   9   1      105.60       97.74      6.09 o 
   4   9   1      124.62      123.80      7.61 o 
   5   9   1       90.83       89.19      6.91 o 
   6   9   1       11.76        6.87      5.92 o 
   7   9   1        7.82       15.29      5.89 o 
   0  10   1        6.72        4.05      4.29 o 
   1  10   1       89.97       87.77      4.26 o 
   2  10   1       86.87       86.75      7.21 o 
   3  10   1       36.83       44.71      6.07 o 
   4  10   1       28.57       27.71      5.44 o 
   5  10   1       12.27       29.89      5.93 o 
   0  11   1       65.19       76.84      9.19 o 
   1  11   1       15.22       15.67      3.82 o 
   2  11   1        0.73        2.60      8.33 o 
   3  11   1       34.23       36.36      5.64 o 
   1   0   2     5417.55     5588.87     40.71 o 
   2   0   2     1879.54     1663.14     80.45 o 
   3   0   2      983.94      931.62     37.32 o 
   4   0   2      930.30      925.22     38.40 o 
   5   0   2     1791.66     1740.09     47.21 o 
   6   0   2        1.93        6.32      4.59 o 
   7   0   2       91.24       84.30      5.31 o 
   8   0   2        7.50        8.18      3.59 o 
   9   0   2       26.71       23.98      5.60 o 
  10   0   2       24.08       14.50      6.75 o 
  11   0   2        0.84        3.88      6.60 o 
   0   1   2       25.51       29.09      3.52 o 
   1   1   2     5680.64     5563.39     31.72 o 
   2   1   2    11901.36    12206.39    147.92 o 
   3   1   2     2165.32     2146.61     39.86 o 
   4   1   2      101.50       97.70      3.14 o 
   5   1   2      620.79      579.61     16.49 o 
   6   1   2      262.88      249.00      6.60 o 
   7   1   2      109.51      108.36      9.69 o 
   8   1   2      489.39      507.83     11.83 o 
   9   1   2      229.54      232.86      8.12 o 
  10   1   2       97.78       94.21      6.14 o 
  11   1   2       21.47       16.77      5.00 o 
   0   2   2      107.32      125.49      4.02 o 
   1   2   2     1556.23     1512.38     28.71 o 
   2   2   2       14.35       10.78      3.02 o 
   3   2   2     2193.32     2076.35     56.21 o 
   4   2   2       28.10       31.30      3.30 o 
   5   2   2      995.77     1097.89     37.35 o 
   6   2   2       55.12       64.48      5.31 o 
   7   2   2       38.32       32.16      4.59 o 
   8   2   2       36.69       45.81      5.03 o 
   9   2   2       21.30       29.58      6.89 o 
  10   2   2       11.16       14.36      6.75 o 
  11   2   2       36.94       24.84      6.75 o 
   0   3   2      573.93      571.52     20.33 o 
   1   3   2      870.45      795.41     25.05 o 
   2   3   2     1093.35     1083.01     30.15 o 
   3   3   2      554.13      621.59     21.17 o 
   4   3   2     1111.34     1104.34     39.26 o 
   5   3   2      283.75      299.13     11.21 o 
   6   3   2      122.17      115.34      6.18 o 
   7   3   2      174.63      189.34      7.04 o 
   8   3   2      106.10      118.63      6.46 o 
   9   3   2       68.52       53.71      7.04 o 
  10   3   2      175.30      175.09     12.35 o 
  11   3   2        1.12       -0.57      6.32 o 
   0   4   2      103.27      106.88      4.88 o 
   1   4   2     2121.61     2203.16     39.41 o 
   2   4   2     1258.26     1296.48     30.86 o 
   3   4   2      242.39      258.02     10.35 o 
   4   4   2      492.50      478.96     17.41 o 
   5   4   2      155.69      155.15      6.32 o 
   6   4   2      122.44      114.76      6.03 o 
   7   4   2      288.71      282.80      9.34 o 
   8   4   2      163.65      170.50     10.05 o 
   9   4   2       45.03       52.70      8.04 o 
  10   4   2       42.07       61.17      8.04 o 
   0   5   2      676.42      747.14     30.82 o 
   1   5   2      453.67      511.58     13.28 o 
   2   5   2     1300.33     1225.58     48.81 o 
   3   5   2      300.04      320.71     11.93 o 
   4   5   2       47.87       42.36      4.16 o 
   5   5   2      465.93      453.85     20.13 o 
   6   5   2      186.59      168.80      7.04 o 
   7   5   2      342.82      334.14     13.08 o 
   8   5   2      138.91      143.48     10.20 o 
   9   5   2       44.43       46.67      9.05 o 
  10   5   2        0.73        7.75      5.89 o 
   0   6   2      123.32      121.52      6.18 o 
   1   6   2      448.15      417.79     13.02 o 
   2   6   2      574.08      573.56     23.45 o 
   3   6   2      149.26      131.30      5.75 o 
   4   6   2      240.52      245.86      9.20 o 
   5   6   2      137.64      122.67      6.32 o 
   6   6   2       40.11       38.77      4.59 o 
   7   6   2       35.90       53.13      7.32 o 
   8   6   2       78.12       86.16      9.91 o 
   9   6   2       10.56       15.65      6.89 o 
   0   7   2      491.11      457.50     19.99 o 
   1   7   2      320.52      299.17      8.18 o 
   2   7   2      248.52      247.30      9.77 o 
   3   7   2      268.79      270.01      9.48 o 
   4   7   2      604.97      593.49     18.56 o 
   5   7   2      524.45      524.85     16.10 o 
   6   7   2       68.51       70.80      9.19 o 
   7   7   2       12.49       19.38      7.18 o 
   8   7   2       27.47       26.71      9.33 o 
   9   7   2       11.87       12.78      6.03 o 
   0   8   2       22.29       19.67      4.02 o 
   1   8   2      318.13      335.98     10.57 o 
   2   8   2      280.94      264.26      8.77 o 
   3   8   2     1011.94     1050.34     20.88 o 
   4   8   2      123.05      123.37      8.76 o 
   5   8   2        4.45       13.07      7.04 o 
   6   8   2        1.10       -1.58      8.18 o 
   7   8   2       28.53       40.92      7.32 o 
   8   8   2       19.57       24.12      8.04 o 
   0   9   2        7.14       12.63      5.17 o 
   1   9   2       67.30       70.99      6.32 o 
   2   9   2       47.64       54.85      7.47 o 
   3   9   2       15.25       14.36      5.31 o 
   4   9   2      183.79      165.91     10.05 o 
   5   9   2       72.77       78.84      8.04 o 
   6   9   2       17.42       16.94      7.75 o 
   7   9   2        8.95        8.61      9.48 o 
   0  10   2        0.81        0.29      6.60 o 
   1  10   2       41.14       42.27      5.51 o 
   2  10   2       13.96       30.87      7.47 o 
   3  10   2       31.12       36.90      7.61 o 
   4  10   2       49.90       43.36      8.33 o 
   5  10   2       47.93       70.22     10.77 o 
   0  11   2       82.62       74.39     10.20 o 
   1  11   2       19.13       23.23     12.64 o 
   2  11   2       13.24       12.49      7.18 o 
   3  11   2        9.32       12.49      6.60 o 
   1   0   3     2386.98     2252.82     27.96 o 
   2   0   3    33706.25    39561.59    598.46 o 
   3   0   3      307.47      321.91     13.53 o 
   4   0   3       97.77       92.51      4.31 o 
   5   0   3        0.09       -1.15      3.59 o 
   6   0   3      284.58      269.94      9.92 o 
   7   0   3       95.59       92.20      5.74 o 
   8   0   3        3.89        2.15      3.59 o 
   9   0   3       89.83       98.09      8.04 o 
  10   0   3       89.92       78.84      8.76 o 
  11   0   3       34.02       27.14      7.90 o 
   0   1   3     5042.65     4618.60     40.17 o 
   1   1   3     7376.42     7408.18     48.76 o 
   2   1   3     1142.90     1094.86     18.03 o 
   3   1   3     3423.11     3272.29     80.50 o 
   4   1   3      266.72      309.21     23.29 o 
   5   1   3      385.31      419.24     16.47 o 
   6   1   3      301.42      324.51     13.80 o 
   7   1   3      277.28      272.03      9.56 o 
   8   1   3      128.46      114.24      4.42 o 
   9   1   3       90.80       97.12      6.13 o 
  10   1   3       51.19       35.54      5.44 o 
  11   1   3        8.08        2.79      5.33 o 
   0   2   3      402.08      365.89     12.83 o 
   1   2   3     4027.33     3779.50     46.44 o 
   2   2   3      559.00      572.94     14.42 o 
   3   2   3      149.06      148.02      6.47 o 
   4   2   3     1493.11     1541.40     45.43 o 
   5   2   3       30.22       32.74      5.03 o 
   6   2   3      221.74      211.81      8.62 o 
   7   2   3       96.72       97.37      5.60 o 
   8   2   3      175.00      174.25      6.90 o 
   9   2   3       93.01      100.53      8.76 o 
  10   2   3       22.83       23.55      7.90 o 
  11   2   3        2.62        2.30      7.18 o 
   0   3   3     3815.78     3612.25     71.44 o 
   1   3   3      653.21      613.18     15.04 o 
   2   3   3     3426.44     3436.99     55.95 o 
   3   3   3     1062.23      976.50     38.56 o 
   4   3   3      539.11      575.61     28.93 o 
   5   3   3      392.20      385.25     14.09 o 
   6   3   3      408.58      374.27     13.37 o 
   7   3   3       70.18       81.71      5.74 o 
   8   3   3      180.35      163.33      6.61 o 
   9   3   3       76.85       77.98      9.48 o 
  10   3   3       84.64       85.73      9.05 o 
  11   3   3       20.13       12.20      8.33 o 
   0   4   3     1528.77     1460.17     46.21 o 
   1   4   3     2163.92     2037.12     38.02 o 
   2   4   3      964.01      998.59     26.67 o 
   3   4   3      682.19      735.02     32.41 o 
   4   4   3      236.60      260.27     11.35 o 
   5   4   3       56.86       67.49      4.88 o 
   6   4   3      115.31      112.89      6.03 o 
   7   4   3      243.62      258.19      8.48 o 
   8   4   3        6.66       14.79      6.32 o 
   9   4   3       81.92       74.96     10.77 o 
  10   4   3       16.90       20.10      8.18 o 
   0   5   3     1226.52     1184.29     39.13 o 
   1   5   3      825.37      843.02     24.36 o 
   2   5   3      325.64      383.84     10.07 o 
   3   5   3      253.90      279.11     11.50 o 
   4   5   3       87.72       86.03      5.31 o 
   5   5   3       95.12       96.66      6.03 o 
   6   5   3      196.87      189.78      7.33 o 
   7   5   3        3.52        5.03      3.88 o 
   8   5   3       16.21       30.30      8.18 o 
   9   5   3       16.40       18.95      7.18 o 
  10   5   3        7.72       -1.72      6.75 o 
   0   6   3       40.48       47.96      4.16 o 
   1   6   3      148.84      143.44      5.32 o 
   2   6   3      555.44      599.11     24.60 o 
   3   6   3       97.09       99.10      5.46 o 
   4   6   3      303.48      334.44     11.21 o 
   5   6   3       54.11       46.24      4.74 o 
   6   6   3       90.70       89.18      6.03 o 
   7   6   3      192.82      215.47     10.34 o 
   8   6   3       73.80       73.38      8.76 o 
   9   6   3       89.88       77.69      9.62 o 
   0   7   3        4.79        8.90      3.88 o 
   1   7   3       78.20       78.67      5.17 o 
   2   7   3      113.04      111.02      6.18 o 
   3   7   3      310.70      306.55     10.20 o 
   4   7   3      274.04      294.72     14.66 o 
   5   7   3      374.44      373.55     13.08 o 
   6   7   3      171.07      160.45     10.20 o 
   7   7   3        5.05        1.44      6.60 o 
   8   7   3        2.45        6.32      7.75 o 
   9   7   3        2.05        5.74      6.46 o 
   0   8   3      223.41      211.34      7.33 o 
   1   8   3      375.07      392.60     10.97 o 
   2   8   3      182.15      183.73      7.18 o 
   3   8   3        6.67       15.51      3.73 o 
   4   8   3      288.22      283.21     11.64 o 
   5   8   3       25.76       29.72      6.75 o 
   6   8   3       26.26       30.44      8.04 o 
   7   8   3        2.19        5.31      6.32 o 
   8   8   3        4.61       14.36      9.48 o 
   0   9   3        8.48       14.36      5.46 o 
   1   9   3      269.05      284.10      8.48 o 
   2   9   3      122.31      143.33      9.05 o 
   3   9   3       72.63       93.77      9.19 o 
   4   9   3       22.85       23.40      8.04 o 
   5   9   3       98.83      111.44      9.48 o 
   6   9   3       47.35       60.31      9.62 o 
   7   9   3       17.30       24.84      9.48 o 
   0  10   3       15.45       12.63      6.75 o 
   1  10   3      144.14      156.43      7.10 o 
   2  10   3        5.16        7.47      6.60 o 
   3  10   3       55.53       47.53      8.62 o 
   4  10   3       94.03      116.32     11.49 o 
   5  10   3        8.55        6.03      7.47 o 
   0  11   3       67.28       90.03     10.63 o 
   1  11   3       59.89       73.90      6.88 o 
   2  11   3       61.54       84.29     10.34 o 
   3  11   3       17.97       11.49      7.61 o 
   0   0   4      123.94      160.09      6.04 o 
   1   0   4    14180.88    15169.81    197.70 o 
   2   0   4     1986.66     1944.55     33.90 o 
   3   0   4      651.54      567.26     20.05 o 
   4   0   4      786.35      805.53     36.05 o 
   5   0   4        2.05        1.72      2.73 o 
   6   0   4       62.20       48.83      4.60 o 
   7   0   4       18.43       19.53      3.88 o 
   8   0   4       29.63       31.59      4.16 o 
   9   0   4       14.03        6.60      6.60 o 
  10   0   4       32.23       30.01      7.32 o 
  11   0   4        4.27       -0.43      7.04 o 
   0   1   4     7425.72     6820.18     53.96 o 
   1   1   4     3573.09     3483.64     30.14 o 
   2   1   4      263.71      269.86      6.16 o 
   3   1   4     1046.03     1004.18     32.32 o 
   4   1   4      986.99     1020.87     27.41 o 
   5   1   4      505.77      557.63     15.60 o 
   6   1   4      202.52      230.37     12.57 o 
   7   1   4       98.81       91.97      3.86 o 
   8   1   4      138.86      142.49      4.52 o 
   9   1   4        3.51        7.51      7.54 o 
  10   1   4       12.60       11.74      4.72 o 
  11   1   4        9.86        8.53      4.74 o 
   0   2   4        0.13        0.43      1.72 o 
   1   2   4      774.40      766.07     23.00 o 
   2   2   4     1410.62     1357.65     32.35 o 
   3   2   4     1993.18     1998.62     53.47 o 
   4   2   4      298.99      298.66     12.94 o 
   5   2   4      387.66      397.79     15.68 o 
   6   2   4      192.57      192.67      7.90 o 
   7   2   4       86.75       91.77      5.89 o 
   8   2   4      108.44      107.00      5.89 o 
   9   2   4      116.58      130.98      9.05 o 
  10   2   4       72.40       70.22      9.76 o 
  11   2   4       27.31       18.09      7.75 o 
   0   3   4      195.43      201.42      8.20 o 
   1   3   4       59.95       71.80      4.09 o 
   2   3   4      253.87      232.50      7.88 o 
   3   3   4     1425.45     1565.40     46.58 o 
   4   3   4      717.96      733.94     32.70 o 
   5   3   4      112.91      103.28      5.31 o 
   6   3   4      264.10      247.61     10.63 o 
   7   3   4      311.83      330.69     10.35 o 
   8   3   4       24.39       27.42      3.88 o 
   9   3   4       87.32       94.92      8.19 o 
  10   3   4       79.24       85.01      9.19 o 
   0   4   4      190.56      164.57      6.61 o 
   1   4   4      666.25      682.90     22.61 o 
   2   4   4      713.37      663.49     22.57 o 
   3   4   4       89.00      110.74      5.17 o 
   4   4   4     1338.89     1458.45     39.99 o 
   5   4   4       28.34       24.27      5.17 o 
   6   4   4        3.58        7.04      3.88 o 
   7   4   4      269.62      261.95      8.48 o 
   8   4   4       59.12       63.33      7.75 o 
   9   4   4       45.46       40.92      9.19 o 
  10   4   4       55.73       56.43      9.76 o 
   0   5   4      324.72      316.05     12.80 o 
   1   5   4      838.57      863.50     23.33 o 
   2   5   4       59.80       67.34      3.20 o 
   3   5   4       42.44       34.03      3.88 o 
   4   5   4      185.90      188.79      7.61 o 
   5   5   4      697.43      690.80     23.46 o 
   6   5   4      111.58       97.81      6.18 o 
   7   5   4      607.10      628.80     15.96 o 
   8   5   4       65.62       56.58      7.75 o 
   9   5   4       26.88       15.36      7.90 o 
  10   5   4       31.92       29.58      8.90 o 
   0   6   4      101.08      100.11      5.31 o 
   1   6   4      129.01      127.41      4.11 o 
   2   6   4      138.75      134.89      6.03 o 
   3   6   4      591.88      591.20     22.73 o 
   4   6   4       26.15       33.31      4.45 o 
   5   6   4      260.63      261.09      9.34 o 
   6   6   4       92.67       92.20      5.60 o 
   7   6   4       73.76       75.39      8.47 o 
   8   6   4        2.41       -3.02      7.61 o 
   9   6   4       25.46       24.55      7.47 o 
   0   7   4      124.79      126.54      6.03 o 
   1   7   4      650.70      647.47     15.76 o 
   2   7   4      127.49      115.20      5.89 o 
   3   7   4       76.48       78.84      5.17 o 
   4   7   4        9.70       11.63      3.88 o 
   5   7   4       43.47       43.36      4.74 o 
   6   7   4       24.11       18.24      7.04 o 
   7   7   4       29.82       22.69      8.47 o 
   8   7   4       57.04       58.87      9.48 o 
   9   7   4       37.44       33.02      8.76 o 
   0   8   4       82.36       81.57      5.17 o 
   1   8   4      346.08      353.54     26.16 o 
   2   8   4      345.47      377.99     13.80 o 
   3   8   4      191.79      188.33      6.75 o 
   4   8   4      266.80      289.09     11.93 o 
   5   8   4        3.55        6.75      5.46 o 
   6   8   4        6.20        4.16      6.17 o 
   7   8   4       42.15       48.68      9.48 o 
   8   8   4        4.38        1.58      8.90 o 
   0   9   4      269.57      245.98     11.06 o 
   1   9   4      124.34      126.75      6.29 o 
   2   9   4       11.43       13.21      6.32 o 
   3   9   4       21.53       13.35      6.89 o 
   4   9   4       72.13       64.33      7.75 o 
   5   9   4       28.23       43.79      8.18 o 
   6   9   4       17.93       13.78      8.33 o 
   7   9   4        4.34       -7.04      7.04 o 
   0  10   4       74.73       73.95      8.76 o 
   1  10   4       53.26       52.46      8.76 o 
   2  10   4       68.84       49.97      7.61 o 
   3  10   4        5.95       -7.47      7.61 o 
   4  10   4       18.67       25.56      6.60 o 
   5  10   4       17.86       25.56      8.04 o 
   0  11   4       25.85       32.59      8.18 o 
   1  11   4       98.05       98.52      7.75 o 
   2  11   4       19.77       19.67      7.75 o 
   3  11   4        4.33       -1.44      7.90 o 
   1   0   5     2661.87     2235.29     33.96 o 
   2   0   5     5439.21     5584.74     59.28 o 
   3   0   5      143.72      172.88      6.61 o 
   4   0   5     1378.91     1410.07     45.13 o 
   5   0   5     1067.79     1131.75     38.23 o 
   6   0   5      179.53      188.21      7.33 o 
   7   0   5      405.52      411.76     18.83 o 
   8   0   5       22.86       23.98      4.02 o 
   9   0   5       20.15       19.38      6.89 o 
  10   0   5        0.62       -2.73      5.46 o 
  11   0   5        3.15        4.31      6.75 o 
   0   1   5      361.87      345.33      9.58 o 
   1   1   5     6039.25     5903.08     51.76 o 
   2   1   5     6826.60     6785.70     47.42 o 
   3   1   5      628.03      681.89     32.72 o 
   4   1   5      249.61      278.76     11.36 o 
   5   1   5      188.44      190.14      5.78 o 
   6   1   5       80.47       81.61      6.97 o 
   7   1   5      124.33      111.33      4.16 o 
   8   1   5      255.85      251.71      6.87 o 
   9   1   5      101.42       96.78      9.62 o 
  10   1   5       89.39       90.50      7.11 o 
  11   1   5       15.75       18.76      5.21 o 
   0   2   5      100.54       77.88      3.30 o 
   1   2   5      168.67      142.55      4.21 o 
   2   2   5     2627.36     2571.78     52.62 o 
   3   2   5      355.35      374.21     15.39 o 
   4   2   5      793.48      827.34     34.45 o 
   5   2   5      817.67      830.86     31.70 o 
   6   2   5       67.34       63.19      4.88 o 
   7   2   5      120.27      123.23      6.46 o 
   8   2   5       32.58       34.60      4.45 o 
   9   2   5       44.85       43.36      6.75 o 
  10   2   5      129.16      112.17      9.48 o 
  11   2   5       36.05       40.49      7.90 o 
   0   3   5        1.60        2.15      2.01 o 
   1   3   5      169.93      175.05     10.71 o 
   2   3   5      144.44      143.87      9.84 o 
   3   3   5     1058.49     1198.88     42.01 o 
   4   3   5      323.73      359.31     13.80 o 
   5   3   5      124.40      118.51      6.18 o 
   6   3   5      164.08      157.73      7.04 o 
   7   3   5        2.16       -0.14      4.16 o 
   8   3   5      162.29      167.77      6.46 o 
   9   3   5        4.27        8.76      6.17 o 
  10   3   5       12.73       21.11      7.04 o 
   0   4   5      189.68      182.38      7.04 o 
   1   4   5     2405.15     2494.60     41.12 o 
   2   4   5      210.08      244.51      7.55 o 
   3   4   5     1162.65     1325.94     40.70 o 
   4   4   5       88.06       93.79      5.03 o 
   5   4   5      209.94      208.49      8.76 o 
   6   4   5      744.31      757.92     23.32 o 
   7   4   5       32.38       29.15      4.45 o 
   8   4   5       35.07       39.92      7.90 o 
   9   4   5       23.41       15.94      6.46 o 
  10   4   5      113.74      116.04     10.20 o 
   0   5   5      614.15      596.91     27.50 o 
   1   5   5     1694.65     1833.02     62.71 o 
   2   5   5      290.36      296.09      8.55 o 
   3   5   5      538.72      543.01     25.32 o 
   4   5   5       52.25       54.42      4.60 o 
   5   5   5       78.40       79.70      5.17 o 
   6   5   5       22.17       11.92      4.16 o 
   7   5   5       45.63       27.71      8.90 o 
   8   5   5      208.13      184.31     10.77 o 
   9   5   5      137.14      146.64     10.48 o 
  10   5   5       18.79       28.86      7.61 o 
   0   6   5        1.19        2.44      2.87 o 
   1   6   5       72.73       85.75      3.80 o 
   2   6   5       21.95       16.37      3.30 o 
   3   6   5       84.53       80.14      5.17 o 
   4   6   5      208.48      210.34      7.18 o 
   5   6   5       70.03       76.83      5.74 o 
   6   6   5      771.63      733.28     17.70 o 
   7   6   5      108.38      101.54      8.47 o 
   8   6   5      275.49      253.87     12.50 o 
   9   6   5       10.98       18.81      7.32 o 
   0   7   5       79.47       81.14      5.17 o 
   1   7   5       72.98       67.01      3.50 o 
   2   7   5      165.51      170.66      6.61 o 
   3   7   5      399.35      434.14     17.83 o 
   4   7   5      553.16      574.68     17.69 o 
   5   7   5      264.15      247.56     10.78 o 
   6   7   5      519.87      585.45     16.53 o 
   7   7   5       29.19       26.28      8.90 o 
   8   7   5       22.71       24.55      9.19 o 
   0   8   5       17.52       17.95      4.31 o 
   1   8   5      553.40      555.33     33.22 o 
   2   8   5      368.57      364.50     14.23 o 
   3   8   5      141.46      137.17      5.75 o 
   4   8   5      136.78      130.85      9.19 o 
   5   8   5       13.97        4.88      5.74 o 
   6   8   5       61.15       65.05      8.18 o 
   7   8   5        0.23       -5.74      7.61 o 
   8   8   5       35.06       47.81     10.19 o 
   0   9   5      422.03      422.31     14.09 o 
   1   9   5       86.65       89.66      5.82 o 
   2   9   5       59.19       45.09      6.75 o 
   3   9   5       34.12       26.71      7.90 o 
   4   9   5       38.26       31.73      8.18 o 
   5   9   5       41.20       36.18      7.47 o 
   6   9   5        9.44        6.75      9.48 o 
   0  10   5        2.48       -6.17      6.46 o 
   1  10   5       31.49       28.44      8.90 o 
   2  10   5       69.58       77.97     10.20 o 
   3  10   5       81.16       86.30      8.90 o 
   4  10   5       36.81       45.23      8.62 o 
   5  10   5        5.43       23.83      9.62 o 
   0  11   5      210.48      215.47     12.93 o 
   1  11   5       19.68       24.57      5.33 o 
   2  11   5        8.48        3.16      7.04 o 
   0   0   6        2.83        2.01      1.87 o 
   1   0   6     2246.10     2241.74     54.19 o 
   2   0   6     1476.58     1437.65     31.92 o 
   3   0   6     3471.82     3434.63     70.39 o 
   4   0   6     2602.82     2613.93     59.65 o 
   5   0   6      588.00      726.34     30.23 o 
   6   0   6        1.71        1.58      4.59 o 
   7   0   6        7.56        6.60      4.16 o 
   8   0   6        2.84        3.45      3.30 o 
   9   0   6       15.31       15.79      5.46 o 
  10   0   6        3.79        3.45      6.60 o 
  11   0   6        4.69       -2.30      5.60 o 
   0   1   6      367.96      401.47     10.74 o 
   1   1   6      963.72      952.99     17.90 o 
   2   1   6     2016.59     1924.21     26.15 o 
   3   1   6     4432.90     4454.44     56.62 o 
   4   1   6      544.76      621.60     17.37 o 
   5   1   6      332.06      320.12      9.14 o 
   6   1   6      116.54      126.27      4.21 o 
   7   1   6      100.02      102.03      8.83 o 
   8   1   6      109.18      110.21      4.11 o 
   9   1   6       42.22       39.94      6.68 o 
  10   1   6       28.01       35.41      5.28 o 
  11   1   6       13.58        5.13      5.82 o 
   0   2   6     2456.60     2204.11     55.86 o 
   1   2   6      874.23      898.06     31.86 o 
   2   2   6     1755.14     1708.17     60.84 o 
   3   2   6      180.79      195.17      8.48 o 
   4   2   6       83.12       82.01      4.60 o 
   5   2   6      100.90       91.78      5.17 o 
   6   2   6      396.59      433.79     14.09 o 
   7   2   6       73.67       78.55      5.89 o 
   8   2   6      131.58      151.38      7.18 o 
   9   2   6      203.31      203.84     10.77 o 
  10   2   6      154.88      181.98     11.49 o 
  11   2   6       54.57       32.02      8.90 o 
   0   3   6       37.05       32.46      3.02 o 
   1   3   6      541.81      564.61     14.00 o 
   2   3   6     4511.62     4648.93    183.99 o 
   3   3   6      353.35      383.58     15.39 o 
   4   3   6      279.18      307.19     11.79 o 
   5   3   6       17.26       17.23      3.73 o 
   6   3   6       41.99       41.64      5.31 o 
   7   3   6      171.94      165.05      7.04 o 
   8   3   6      212.32      213.19     11.21 o 
   9   3   6        0.19       -5.31      5.31 o 
  10   3   6        4.10        6.32      5.74 o 
   0   4   6      387.60      426.26     15.11 o 
   1   4   6       55.62       65.85      5.67 o 
   2   4   6       44.43       38.24      3.37 o 
   3   4   6       65.16       77.26      4.60 o 
   4   4   6      217.75      191.12      6.90 o 
   5   4   6      194.26      201.86      8.76 o 
   6   4   6      255.42      254.05      8.91 o 
   7   4   6       58.63       65.05      5.17 o 
   8   4   6       55.17       41.64      7.47 o 
   9   4   6      184.02      188.60     11.78 o 
  10   4   6        3.80       12.20      6.60 o 
   0   5   6       31.99       35.61      3.45 o 
   1   5   6     1020.04      968.45     24.26 o 
   2   5   6      789.97      794.41     21.17 o 
   3   5   6      382.38      442.86     15.53 o 
   4   5   6       44.40       46.38      4.88 o 
   5   5   6      245.93      248.87      9.05 o 
   6   5   6      626.82      592.08     17.84 o 
   7   5   6       69.64       69.93      7.61 o 
   8   5   6       95.51       88.03      8.76 o 
   9   5   6      100.96      100.96     11.06 o 
  10   5   6       34.79       42.64      8.33 o 
   0   6   6      337.30      336.68     12.79 o 
   1   6   6      451.04      484.71     15.80 o 
   2   6   6      445.26      439.62     21.00 o 
   3   6   6      391.26      429.87     18.40 o 
   4   6   6      157.70      155.86      6.46 o 
   5   6   6      195.90      198.68      7.33 o 
   6   6   6       91.44       95.79      8.76 o 
   7   6   6      132.57      123.37      9.48 o 
   8   6   6       41.81       43.22      9.91 o 
   9   6   6       19.09       11.77      7.47 o 
   0   7   6      513.89      508.27     19.70 o 
   1   7   6      118.54      115.10      5.39 o 
   2   7   6      178.85      180.29      7.18 o 
   3   7   6       62.37       54.71      4.88 o 
   4   7   6       82.24       81.57      5.31 o 
   5   7   6        3.54        8.61      8.04 o 
   6   7   6      197.62      220.79     11.06 o 
   7   7   6      106.82      109.72     10.63 o 
   8   7   6      139.90      135.87     11.06 o 
   0   8   6      151.62      141.92      6.32 o 
   1   8   6      416.73      394.79     10.41 o 
   2   8   6      147.74      148.66      6.32 o 
   3   8   6       80.01       81.86      8.76 o 
   4   8   6        8.09        2.15      8.04 o 
   5   8   6       80.08       95.93      8.47 o 
   6   8   6       29.22       51.83      9.05 o 
   7   8   6        7.52       20.10      9.33 o 
   0   9   6        6.44       12.35      5.60 o 
   1   9   6      227.32      210.08      7.62 o 
   2   9   6        5.95        5.89      5.74 o 
   3   9   6       80.48      104.40      9.91 o 
   4   9   6       61.06       72.80      9.33 o 
   5   9   6       19.73       17.66      8.33 o 
   6   9   6        4.02       -1.72      8.18 o 
   0  10   6       24.38       31.59      6.32 o 
   1  10   6       47.09       36.55     10.98 o 
   2  10   6       41.31       33.03      8.47 o 
   3  10   6       64.62       72.80     10.34 o 
   4  10   6       12.00       15.08      7.18 o 
   5  10   6        1.07        4.02      7.32 o 
   0  11   6        0.27       -2.30      7.75 o 
   1  11   6       18.66       22.90      5.44 o 
   2  11   6       20.98       15.08      7.32 o 
   1   0   7       92.62      120.77      8.41 o 
   2   0   7      991.86      984.93     26.92 o 
   3   0   7      546.46      604.06     30.82 o 
   4   0   7       53.30       47.97      3.88 o 
   5   0   7     1993.89     2064.03     47.78 o 
   6   0   7        1.28       -3.45      3.45 o 
   7   0   7       83.17       85.16      6.03 o 
   8   0   7       14.26       15.94      3.45 o 
   9   0   7       56.30       50.83      8.33 o 
  10   0   7      100.15       86.88      8.33 o 
  11   0   7        0.52        0.57      6.60 o 
   0   1   7      426.37      408.23     12.10 o 
   1   1   7      705.54      755.86     26.10 o 
   2   1   7     2528.76     2422.98     29.48 o 
   3   1   7     4730.08     4924.18     59.14 o 
   4   1   7      124.56      142.85      7.54 o 
   5   1   7      271.37      265.00     15.09 o 
   6   1   7      156.86      158.62      4.81 o 
   7   1   7      138.67      130.53      7.76 o 
   8   1   7      102.04      104.90      3.86 o 
   9   1   7       10.79       11.52      4.70 o 
  10   1   7       56.91       53.94      6.30 o 
  11   1   7        0.82        0.97      4.35 o 
   0   2   7     3268.19     3052.85     66.05 o 
   1   2   7     1326.13     1267.25     33.31 o 
   2   2   7       85.31       95.53      5.39 o 
   3   2   7      239.80      243.09     10.49 o 
   4   2   7      333.30      348.12     14.24 o 
   5   2   7      443.76      526.13     24.88 o 
   6   2   7      121.32      117.92      6.75 o 
   7   2   7       12.93       15.51      3.73 o 
   8   2   7        9.86       11.06      3.59 o 
   9   2   7      288.67      298.72     12.07 o 
  10   2   7       36.87       26.42      8.33 o 
   0   3   7       28.31       29.72      3.16 o 
   1   3   7      783.02      898.31     25.49 o 
   2   3   7      963.71      948.46     26.78 o 
   3   3   7      581.66      680.84     31.96 o 
   4   3   7      169.45      181.46      7.18 o 
   5   3   7       99.78      104.56      6.46 o 
   6   3   7       52.80       49.69      5.74 o 
   7   3   7      141.37      139.18      7.18 o 
   8   3   7      115.30      122.08      9.48 o 
   9   3   7       46.11       39.92      7.47 o 
  10   3   7        3.11        5.74      6.60 o 
   0   4   7     1445.80     1634.12     46.27 o 
   1   4   7      812.76      803.11     22.88 o 
   2   4   7      158.33      162.99      9.05 o 
   3   4   7      973.63      950.64     33.16 o 
   4   4   7        8.92       14.07      3.59 o 
   5   4   7      135.61      123.96      5.75 o 
   6   4   7       73.19       73.67      5.46 o 
   7   4   7        7.20        2.44      4.16 o 
   8   4   7        6.93       -2.73      5.89 o 
   9   4   7       11.41       10.77      7.32 o 
  10   4   7        1.56        6.46      7.32 o 
   0   5   7      361.80      352.44     13.66 o 
   1   5   7      114.09      127.99      4.09 o 
   2   5   7      158.94      152.69      4.82 o 
   3   5   7      221.83      238.82      9.05 o 
   4   5   7      212.51      217.68      7.90 o 
   5   5   7      143.09      131.14      6.32 o 
   6   5   7      126.10      126.82      6.32 o 
   7   5   7       11.75        4.59      5.46 o 
   8   5   7      120.60      110.16     10.48 o 
   9   5   7        6.68       -6.32      7.47 o 
   0   6   7       22.97       20.82      3.45 o 
   1   6   7        3.84        6.17      2.51 o 
   2   6   7       60.08       66.63      4.74 o 
   3   6   7       73.06       73.24      5.17 o 
   4   6   7       48.86       48.10      4.60 o 
   5   6   7      149.92      163.46      7.18 o 
   6   6   7       23.45       24.12      7.32 o 
   7   6   7      228.68      237.90     11.35 o 
   8   6   7       37.19       35.90      8.33 o 
   9   6   7       18.07        4.16      9.33 o 
   0   7   7      183.00      187.91      7.33 o 
   1   7   7      290.41      305.41     21.63 o 
   2   7   7      109.21      109.58      5.89 o 
   3   7   7       34.03       30.15      4.31 o 
   4   7   7      419.00      406.96     14.81 o 
   5   7   7      137.18      127.25      9.19 o 
   6   7   7      136.80      141.33     11.06 o 
   7   7   7       39.51       25.99      9.62 o 
   8   7   7       17.70       16.51      8.76 o 
   0   8   7      356.19      352.70     13.22 o 
   1   8   7      272.44      284.57      9.33 o 
   2   8   7      298.15      286.25     12.36 o 
   3   8   7      168.40      160.16      9.19 o 
   4   8   7      126.55      152.24      9.62 o 
   5   8   7       14.59       19.38      6.75 o 
   6   8   7       51.80       56.72      7.90 o 
   7   8   7       29.05       25.56      7.90 o 
   0   9   7       20.33       25.13      6.46 o 
   1   9   7      102.37       82.88      6.03 o 
   2   9   7       90.94       82.14      8.62 o 
   3   9   7        3.19        2.30      5.17 o 
   4   9   7       17.96       17.23      8.47 o 
   5   9   7        5.53       -1.29      7.75 o 
   6   9   7        2.07        3.45      7.04 o 
   0  10   7       17.07       17.23      6.89 o 
   1  10   7      104.38       99.34     11.70 o 
   2  10   7       17.09       23.40      6.60 o 
   3  10   7        9.60        1.15      9.33 o 
   4  10   7       59.67       75.39     10.63 o 
   5  10   7       46.16       59.16     11.20 o 
   0  11   7       11.89       15.79      6.60 o 
   1  11   7        5.37        3.44      5.43 o 
   2  11   7       14.44       -3.30      9.05 o 
   0   0   8     3373.87     3230.04     66.64 o 
   1   0   8     2388.69     2261.05     40.36 o 
   2   0   8      747.43      774.11     24.68 o 
   3   0   8     1595.80     1554.35     47.65 o 
   4   0   8        0.39        2.01      2.44 o 
   5   0   8       20.57       16.08      3.88 o 
   6   0   8       18.29       15.94      4.45 o 
   7   0   8        9.70        9.19      4.16 o 
   8   0   8       39.95       41.64      4.31 o 
   9   0   8       47.54       56.86      7.04 o 
  10   0   8       35.64       22.54      8.33 o 
  11   0   8       10.67        4.16      7.32 o 
   0   1   8        1.46        9.64      1.65 o 
   1   1   8      431.42      440.22      8.44 o 
   2   1   8     1524.64     1677.63     24.81 o 
   3   1   8     2184.27     2273.02     39.38 o 
   4   1   8     2392.79     2445.21     39.64 o 
   5   1   8      814.21      855.30     26.00 o 
   6   1   8      185.08      180.87      4.93 o 
   7   1   8      107.26      111.47      5.60 o 
   8   1   8        4.06        0.25      2.43 o 
   9   1   8       55.38       53.29     10.20 o 
  10   1   8       26.20       31.47      4.95 o 
   0   2   8      141.89      134.07      6.32 o 
   1   2   8     2069.13     2085.09     38.90 o 
   2   2   8     1251.11     1225.46     30.57 o 
   3   2   8      124.21      133.61      5.89 o 
   4   2   8      647.37      669.23     28.94 o 
   5   2   8       94.52       96.80      5.31 o 
   6   2   8       47.50       61.46      5.60 o 
   7   2   8      282.92      273.03      8.48 o 
   8   2   8      283.11      258.21     10.92 o 
   9   2   8      131.21      135.72      9.05 o 
  10   2   8       24.53       29.43      7.18 o 
   0   3   8      161.24      164.82      6.32 o 
   1   3   8      216.01      219.54      6.61 o 
   2   3   8     1665.54     1862.43     50.38 o 
   3   3   8      596.17      608.24     28.79 o 
   4   3   8      550.84      583.79     26.19 o 
   5   3   8       58.23       56.58      5.31 o 
   7   3   8        7.41        2.15      3.88 o 
   8   3   8      112.44       98.81      8.62 o 
   9   3   8       17.23       13.21      6.32 o 
  10   3   8       11.45        9.19      7.61 o 
   0   4   8      193.92      165.55      7.47 o 
   1   4   8      473.70      506.75     12.61 o 
   2   4   8       92.85       90.12      3.40 o 
   3   4   8       45.53       46.81      4.16 o 
   4   4   8      157.36      142.51      6.90 o 
   5   4   8        1.74       -0.33      2.01 o 
   6   4   8      107.63      120.36      6.03 o 
   7   4   8       92.69       94.64      5.46 o 
   8   4   8      143.19      154.26      9.91 o 
   9   4   8       28.87       24.84      8.47 o 
  10   4   8       19.46       10.05      7.04 o 
   0   5   8       23.38       33.03      4.74 o 
   1   5   8      313.64      344.61      9.40 o 
   2   5   8      379.46      405.44     17.69 o 
   3   5   8       10.53        7.75      3.45 o 
   4   5   8      292.04      302.10     10.20 o 
   5   5   8       88.51       91.91      5.46 o 
   6   5   8      149.09      160.59      6.75 o 
   7   5   8      352.31      366.18     13.22 o 
   8   5   8       68.95       70.94      8.76 o 
   9   5   8        4.97        6.03      6.03 o 
   0   6   8      180.64      193.38      7.18 o 
   1   6   8      225.38      231.85     10.92 o 
   2   6   8      115.96      123.24      5.89 o 
   3   6   8       95.07      101.54      5.60 o 
   4   6   8      310.36      308.70     10.63 o 
   5   6   8      217.18      227.42      7.61 o 
   6   6   8      319.14      317.44     13.08 o 
   7   6   8       39.09       44.37      6.75 o 
   8   6   8       14.52       13.35      8.18 o 
   9   6   8       10.72       17.95      7.47 o 
   0   7   8      115.04       96.80      5.60 o 
   1   7   8      242.20      242.99      5.84 o 
   2   7   8       23.77       22.83      4.16 o 
   3   7   8       50.76       53.99      4.88 o 
   4   7   8       90.37       96.36      5.74 o 
   5   7   8       83.56       81.86      7.61 o 
   6   7   8      170.99      180.41     10.92 o 
   7   7   8       76.24       90.32      9.33 o 
   8   7   8       59.41       59.73      8.90 o 
   0   8   8      648.50      600.84     16.40 o 
   1   8   8       92.72       89.98      3.86 o 
   2   8   8       38.41       50.97      7.75 o 
   3   8   8       37.89       40.78      8.04 o 
   4   8   8       19.11       14.50      5.89 o 
   5   8   8        8.21       12.63      5.89 o 
   6   8   8       45.90       61.89      9.48 o 
   7   8   8       10.75        0.29      7.75 o 
   0   9   8       65.01       80.85      9.48 o 
   1   9   8       46.92       38.92      5.72 o 
   2   9   8       26.66       18.67      6.60 o 
   3   9   8       17.72       10.77      8.33 o 
   4   9   8        0.27       -2.73      6.46 o 
   5   9   8       24.06       20.39      9.05 o 
   6   9   8       34.52       38.19      8.62 o 
   0  10   8        8.39        0.57      7.90 o 
   1  10   8       38.08       51.68     10.34 o 
   2  10   8       40.63       45.09      7.47 o 
   3  10   8       13.11        8.18      7.32 o 
   4  10   8       12.79       19.24      8.90 o 
   0  11   8       54.38       53.13     10.05 o 
   1  11   8       15.00       20.27      5.62 o 
   1   0   9      210.71      230.97      6.65 o 
   2   0   9        1.27       -0.65      5.31 o 
   3   0   9     1421.49     1384.68     43.53 o 
   4   0   9      200.36      203.48      7.47 o 
   5   0   9     1067.42     1026.84     32.44 o 
   6   0   9      661.76      666.72     23.60 o 
   7   0   9       18.74       21.97      4.02 o 
   8   0   9       21.06       28.14      6.03 o 
   9   0   9       86.69       79.13      8.19 o 
  10   0   9       45.73       35.75      7.32 o 
   0   1   9     2090.16     2052.56     37.74 o 
   1   1   9      835.32      848.50     21.06 o 
   2   1   9      766.24      771.68     22.60 o 
   3   1   9      523.74      482.24     12.62 o 
   4   1   9      789.59      767.27     43.58 o 
   5   1   9      178.32      176.00      5.73 o 
   6   1   9       66.28       61.89      3.35 o 
   7   1   9      236.51      226.96      5.37 o 
   8   1   9       20.77       19.58      4.05 o 
   9   1   9       38.94       34.86     14.14 o 
  10   1   9        3.11        1.27      4.33 o 
   0   2   9      164.88      149.75      6.61 o 
   1   2   9        2.07        2.80      1.72 o 
   2   2   9     2448.68     2544.13     53.36 o 
   3   2   9      229.05      207.83      8.62 o 
   4   2   9      398.28      377.08     14.81 o 
   5   2   9        2.50        1.44      3.45 o 
   6   2   9        8.84        6.60      4.59 o 
   7   2   9      147.93      157.72      6.89 o 
   8   2   9      488.88      469.84     14.09 o 
   9   2   9        4.27        1.58      6.46 o 
  10   2   9      142.32      151.23     12.06 o 
   0   3   9     3104.81     3157.91     64.17 o 
   1   3   9      329.33      360.64     13.59 o 
   2   3   9      617.58      716.48     24.84 o 
   3   3   9      625.34      694.92     29.22 o 
   4   3   9      136.44      148.82      6.32 o 
   5   3   9      317.99      333.61     11.79 o 
   7   3   9      186.43      187.61      7.04 o 
   8   3   9       63.73       67.35      7.47 o 
   9   3   9       98.02      105.55     10.34 o 
  10   3   9       19.62       19.24      6.75 o 
   0   4   9     1668.40     1616.88     44.84 o 
   1   4   9       41.98       38.33      2.88 o 
   2   4   9      843.03      889.73     39.91 o 
   3   4   9      778.38      859.49     29.96 o 
   4   4   9      256.46      278.08     11.50 o 
   5   4   9      108.42      112.32      6.03 o 
   6   4   9       13.64        1.29      3.88 o 
   7   4   9       45.27       49.11      8.04 o 
   8   4   9       38.14       28.14      7.75 o 
   9   4   9        6.24       11.06      5.74 o 
  10   4   9        9.40       13.64      8.61 o 
   0   5   9      259.52      238.00      9.77 o 
   1   5   9       72.70       80.82      4.10 o 
   2   5   9      714.39      704.90     18.42 o 
   3   5   9       49.22       58.59      4.60 o 
   4   5   9      550.35      556.23     21.00 o 
   5   5   9       55.59       57.30      5.03 o 
   6   5   9      114.46      113.17      5.89 o 
   7   5   9        0.17        2.73      6.75 o 
   8   5   9       45.57       48.82      8.90 o 
   9   5   9       19.44       28.86      8.18 o 
   0   6   9       11.02        5.74      3.45 o 
   1   6   9      634.63      611.63     16.74 o 
   2   6   9      380.29      414.75     18.26 o 
   3   6   9       88.17       82.43      5.17 o 
   4   6   9      360.98      383.05     14.80 o 
   5   6   9      279.09      283.07     11.78 o 
   6   6   9       92.80       94.93      7.90 o 
   7   6   9       79.23       74.82      8.62 o 
   8   6   9       10.09       17.66      7.61 o 
   9   6   9        1.16        4.59      9.76 o 
   0   7   9      259.83      243.56      8.48 o 
   1   7   9       30.70       32.58      5.38 o 
   2   7   9       22.03       15.65      5.17 o 
   3   7   9       37.45       38.48      4.74 o 
   4   7   9      270.32      262.08     11.35 o 
   5   7   9       78.99       92.48      8.62 o 
   6   7   9       13.87       21.68      8.18 o 
   7   7   9       50.41       48.25      9.33 o 
   8   7   9       11.20        2.87      7.90 o 
   0   8   9       46.19       48.82      4.74 o 
   1   8   9      139.05      139.72      6.84 o 
   2   8   9      142.56      127.11      8.76 o 
   3   8   9       73.89       80.42      9.62 o 
   4   8   9       53.12       49.11      8.33 o 
   5   8   9        2.98       -7.18      7.75 o 
   6   8   9       51.73       66.77      9.05 o 
   7   8   9       52.96       58.44     10.34 o 
   0   9   9       39.16       48.25      7.61 o 
   1   9   9        7.72       10.58      4.28 o 
   2   9   9       14.29        5.46      5.31 o 
   3   9   9       55.04       47.10      8.33 o 
   4   9   9       32.36       38.62      8.18 o 
   5   9   9       12.33       15.51      9.48 o 
   6   9   9        4.64       11.20      7.32 o 
   0  10   9        0.70        3.45      6.17 o 
   1  10   9        9.41        3.89      5.10 o 
   2  10   9        5.04        1.15      7.18 o 
   3  10   9        5.90        6.32      8.47 o 
   4  10   9       18.67       20.10      8.04 o 
   0   0  10      164.88      150.47      5.32 o 
   1   0  10     1142.16     1238.61     54.48 o 
   2   0  10     2929.41     3049.77     62.47 o 
   3   0  10      263.72      287.80     12.22 o 
   4   0  10      334.93      394.10     15.24 o 
   5   0  10      154.96      187.33      8.33 o 
   6   0  10      405.34      411.04     18.40 o 
   7   0  10      547.30      534.28     16.97 o 
   8   0  10        0.72       -1.15      4.31 o 
   9   0  10        3.28       -0.72      6.32 o 
  10   0  10        6.13       11.63      7.04 o 
   0   1  10     1162.56     1170.63     29.08 o 
   1   1  10      562.13      580.93     11.81 o 
   2   1  10      116.43      140.15      6.47 o 
   3   1  10     1011.78     1081.23     26.26 o 
   4   1  10     1207.78     1264.82     26.94 o 
   5   1  10     1050.16     1128.21     22.15 o 
   6   1  10       20.51       15.79      2.72 o 
   7   1  10      216.03      196.81      5.82 o 
   8   1  10      243.84      228.08      9.34 o 
   9   1  10       30.17       36.32      7.47 o 
  10   1  10        9.73        6.96      5.31 o 
   0   2  10      523.20      572.58     19.44 o 
   1   2  10      259.25      267.24      8.34 o 
   2   2  10     1077.36     1122.01     27.50 o 
   3   2  10      439.11      495.15     18.13 o 
   4   2  10      216.41      203.77      8.62 o 
   5   2  10       40.15       37.48      4.31 o 
   6   2  10       23.20       30.01      4.31 o 
   7   2  10      385.43      379.76     14.37 o 
   8   2  10        6.56       12.92      7.32 o 
   9   2  10       46.37       51.55      7.61 o 
  10   2  10       21.46       16.22      6.75 o 
   0   3  10     3706.59     3837.18     69.40 o 
   1   3  10      638.00      647.83     21.94 o 
   2   3  10      178.69      177.85      7.26 o 
   3   3  10      166.22      160.91      6.75 o 
   4   3  10      554.24      545.44     23.74 o 
   5   3  10        2.34       -2.73      3.45 o 
   7   3  10      298.80      289.84     12.50 o 
   8   3  10       70.41       77.98      8.47 o 
   9   3  10       11.48        2.01      8.47 o 
  10   3  10        2.85       16.37      5.74 o 
   0   4  10       35.36       29.87      3.59 o 
   1   4  10      456.20      473.17     18.56 o 
   2   4  10      577.63      578.29     18.14 o 
   3   4  10        1.79        5.60      3.02 o 
   4   4  10       61.33       61.61      5.03 o 
   5   4  10      200.56      195.53      7.04 o 
   6   4  10       65.60       71.51      5.17 o 
   7   4  10       59.60       38.63      8.62 o 
   8   4  10       22.56       33.31      6.60 o 
   9   4  10       16.95       32.31      8.76 o 
   0   5  10        1.44        3.16      4.59 o 
   1   5  10       95.61       85.98      3.75 o 
   2   5  10      192.48      183.67      4.87 o 
   3   5  10      147.34      154.56      6.46 o 
   4   5  10      467.31      473.80     18.98 o 
   5   5  10      248.83      240.67      8.05 o 
   6   5  10       62.15       59.88      6.89 o 
   7   5  10       65.32       61.46      7.90 o 
   8   5  10       16.78       25.84      7.61 o 
   9   5  10       12.68       22.54      9.48 o 
   0   6  10      293.31      289.45     10.92 o 
   1   6  10        8.06        6.99      5.24 o 
   2   6  10       12.05       14.07      3.59 o 
   3   6  10       16.22       15.79      3.73 o 
   4   6  10      158.23      171.22      6.89 o 
   5   6  10      112.31      107.86      9.91 o 
   6   6  10       46.00       41.50      7.18 o 
   7   6  10       28.74       31.30      6.32 o 
   8   6  10        7.56        8.33      7.18 o 
   0   7  10       14.23       16.94      3.88 o 
   1   7  10       62.79       63.52      6.25 o 
   2   7  10       49.75       45.23      4.60 o 
   3   7  10       81.44       88.75      5.46 o 
   4   7  10       73.87       70.51      7.47 o 
   5   7  10       13.06       -4.31      7.75 o 
   6   7  10       42.58       54.56      9.48 o 
   7   7  10       18.12       15.65      7.75 o 
   8   7  10       38.92       39.20      8.33 o 
   0   8  10      591.37      534.41     14.81 o 
   1   8  10       31.57       33.69      5.07 o 
   2   8  10      106.04       89.04      8.62 o 
   3   8  10      229.19      220.23     10.77 o 
   4   8  10        4.21       12.49      5.89 o 
   5   8  10       89.00       85.45      8.90 o 
   6   8  10       16.56       24.26      7.90 o 
   7   8  10        1.13       14.36      7.04 o 
   0   9  10        0.01       -1.29      6.75 o 
   1   9  10      142.38      144.90      7.28 o 
   2   9  10       35.12       33.74      7.61 o 
   3   9  10       17.06       12.35      7.61 o 
   4   9  10       57.13       66.63      8.76 o 
   5   9  10       40.61       52.27     10.34 o 
   0  10  10        5.94       13.35      7.04 o 
   1  10  10       26.81       33.02      5.18 o 
   2  10  10       32.99       35.32      7.47 o 
   3  10  10        6.45        8.90      8.18 o 
   4  10  10       19.98       43.07     10.48 o 
   1   0  11     1435.25     1449.82     31.91 o 
   2   0  11      112.19      126.98      4.49 o 
   3   0  11      172.86      189.23      7.18 o 
   4   0  11     1643.52     1806.50     43.36 o 
   5   0  11      294.55      291.77     10.78 o 
   6   0  11      150.18      136.32      6.32 o 
   7   0  11        0.13        4.02      3.88 o 
   8   0  11      205.15      220.51     10.92 o 
   9   0  11        5.19        9.19      8.04 o 
  10   0  11       91.64       86.16      9.62 o 
   0   1  11     1329.45     1344.31     30.31 o 
   1   1  11      631.88      654.22     12.21 o 
   2   1  11      549.82      579.61     14.30 o 
   3   1  11       34.51       36.79      2.86 o 
   4   1  11      109.35      118.57      3.96 o 
   5   1  11      917.93      901.14     49.19 o 
   6   1  11      104.04       89.68      4.06 o 
   7   1  11      159.62      161.58      5.01 o 
   8   1  11       98.64      102.89      6.32 o 
   9   1  11       70.69       72.15      6.50 o 
  10   1  11       69.08       56.62      5.82 o 
   0   2  11       71.85       64.77      4.02 o 
   1   2  11      286.05      298.18      9.29 o 
   2   2  11     1081.06     1081.82     39.89 o 
   3   2  11      820.06      738.52     30.98 o 
   4   2  11       98.33      110.88      5.31 o 
   5   2  11       33.65       35.04      4.16 o 
   6   2  11      489.02      481.58     18.26 o 
   7   2  11      213.02      228.14      7.47 o 
   8   2  11       66.22       69.36      7.75 o 
   9   2  11       76.08       90.18      8.47 o 
  10   2  11       57.53       59.45      8.04 o 
   0   3  11     2909.94     2895.78     58.62 o 
   1   3  11       64.18       58.05      4.31 o 
   2   3  11       81.39       77.01      4.24 o 
   3   3  11      204.65      204.76      9.05 o 
   4   3  11      244.77      250.04     10.06 o 
   5   3  11      354.79      359.65     11.64 o 
   6   3  11        7.53        1.42      2.87 o 
   7   3  11      165.03      147.23     10.49 o 
   8   3  11       69.43       97.36      9.76 o 
   9   3  11       25.68       10.91      7.18 o 
  10   3  11       40.38       33.46      7.61 o 
   0   4  11      130.48      119.23      5.46 o 
   1   4  11       77.01       69.62      3.59 o 
   2   4  11      352.41      374.98      9.71 o 
   3   4  11      197.99      187.93      7.04 o 
   4   4  11       99.92       92.92      5.60 o 
   5   4  11       13.02       16.94      4.59 o 
   6   4  11      137.70      145.36      6.32 o 
   7   4  11        0.76        4.02      6.17 o 
   8   4  11        2.43       -2.44      7.32 o 
   9   4  11       35.40       39.20      7.47 o 
   0   5  11       82.76       79.42      5.17 o 
   1   5  11      172.01      169.85      7.97 o 
   2   5  11      555.70      535.84     15.56 o 
   3   5  11      145.66      156.14      6.46 o 
   4   5  11      154.60      147.24      6.46 o 
   5   5  11       78.89       69.36      5.17 o 
   6   5  11       98.36      102.54      8.33 o 
   7   5  11       10.67        1.72      6.89 o 
   8   5  11        9.80        8.18      8.04 o 
   9   5  11        9.42       10.91      7.32 o 
   0   6  11       13.34        7.90      3.16 o 
   1   6  11      161.29      149.64      8.69 o 
   2   6  11      153.11      148.82      6.61 o 
   3   6  11      459.39      461.10     16.39 o 
   4   6  11       69.18       64.76      5.03 o 
   5   6  11      439.80      438.59     13.80 o 
   6   6  11       55.62       67.78      8.76 o 
   7   6  11        3.50        4.74      6.46 o 
   8   6  11        6.43       -7.61      7.61 o 
   0   7  11       21.03       13.21      3.59 o 
   1   7  11       37.00       38.37      3.24 o 
   2   7  11      175.04      171.52      6.61 o 
   3   7  11       91.89       81.57      7.61 o 
   4   7  11       39.33       31.30      6.32 o 
   5   7  11       14.76       13.78      8.47 o 
   6   7  11      113.71      117.05     10.34 o 
   7   7  11       12.02       -0.29      8.76 o 
   0   8  11       50.89       47.82      7.61 o 
   1   8  11        3.31       12.04      4.13 o 
   2   8  11       32.46       30.44      8.47 o 
   3   8  11       18.35       15.51      6.89 o 
   4   8  11      181.85      191.33     10.63 o 
   5   8  11        6.11       -1.87      8.33 o 
   6   8  11       67.38       71.37     10.63 o 
   0   9  11        1.30        8.76      6.32 o 
   1   9  11        3.74        3.14      5.17 o 
   2   9  11       66.01       66.92      9.76 o 
   3   9  11       28.59       26.28      6.75 o 
   4   9  11       24.09       18.95      9.33 o 
   5   9  11       66.54       84.43     11.49 o 
   0  10  11        4.40       12.92      5.74 o 
   1  10  11        2.60        3.36      4.44 o 
   2  10  11       25.49       15.22      7.32 o 
   3  10  11       46.28       48.96      9.19 o 
   0   0  12     3361.42     3627.96     68.30 o 
   1   0  12       84.13       86.94      3.15 o 
   2   0  12      233.03      255.99      7.57 o 
   3   0  12      158.00      144.24      6.18 o 
   4   0  12      609.57      622.71     25.47 o 
   5   0  12      554.14      512.26     21.43 o 
   6   0  12      166.41      147.39      6.46 o 
   7   0  12       98.36       91.05      5.17 o 
   8   0  12      108.39      142.75     10.20 o 
   9   0  12       36.26       28.00      7.04 o 
  10   0  12       27.81       27.86      7.32 o 
   0   1  12      379.76      390.50     10.95 o 
   1   1  12       43.33       42.61      1.89 o 
   2   1  12      155.69      135.18      5.55 o 
   3   1  12       39.12       40.89      2.82 o 
   4   1  12      136.19      141.87      4.42 o 
   5   1  12      317.94      323.82      7.77 o 
   6   1  12      339.80      330.64      8.47 o 
   7   1  12       26.64       27.53      2.99 o 
   8   1  12      124.20      121.83      6.96 o 
   9   1  12       11.36       12.75      5.48 o 
  10   1  12        7.17        3.77      4.43 o 
   0   2  12      801.39      795.30     33.29 o 
   1   2  12       52.29       57.32      3.09 o 
   2   2  12      470.78      473.30     12.16 o 
   3   2  12      420.15      429.00     14.53 o 
   4   2  12      169.41      156.16      6.32 o 
   5   2  12      638.34      681.30     22.59 o 
   6   2  12       90.15      101.54      5.74 o 
   7   2  12       22.40       35.61      4.02 o 
   8   2  12      103.06       94.78      8.19 o 
   9   2  12       51.81       43.65      8.47 o 
  10   2  12       15.07       14.79      6.75 o 
   0   3  12      134.64      126.56      5.75 o 
   1   3  12      150.22      138.04      4.21 o 
   2   3  12      204.61      196.62      5.31 o 
   3   3  12      175.32      157.32      6.75 o 
   4   3  12       21.81       24.41      3.88 o 
   5   3  12      416.04      391.34     17.97 o 
   6   3  12       29.25       34.17      4.59 o 
   7   3  12       62.53       65.91      7.32 o 
   8   3  12       36.03       24.12      7.47 o 
   9   3  12       53.13       56.29      8.62 o 
   0   4  12      314.16      308.20     11.79 o 
   1   4  12      434.09      428.98     10.04 o 
   2   4  12      285.35      264.94      6.91 o 
   3   4  12      607.74      640.99     24.17 o 
   4   4  12      437.21      403.31     19.12 o 
   5   4  12      162.88      169.79      7.04 o 
   6   4  12       89.73       83.87      5.17 o 
   7   4  12       28.35       43.51      6.75 o 
   8   4  12        8.69       17.80      7.18 o 
   9   4  12        3.82        2.01      6.03 o 
   0   5  12       23.59       27.86      3.73 o 
   1   5  12      119.22      134.93      4.52 o 
   2   5  12       57.26       62.32      3.55 o 
   3   5  12       17.02       15.22      4.02 o 
   4   5  12      161.77      155.14      6.75 o 
   5   5  12      185.94      171.66      6.75 o 
   6   5  12       41.15       49.11      7.18 o 
   7   5  12       80.50       74.10      8.19 o 
   8   5  12        1.56        8.47      8.47 o 
   9   5  12       10.25        9.05      6.17 o 
   0   6  12        0.08       -3.88      3.88 o 
   1   6  12      172.49      168.13      4.92 o 
   2   6  12       45.72       54.71      4.60 o 
   3   6  12      891.28      880.89     20.73 o 
   4   6  12       11.94        6.17      3.45 o 
   5   6  12        4.31       23.98      6.03 o 
   6   6  12       73.33       72.09      8.04 o 
   7   6  12        8.21        4.02      6.89 o 
   8   6  12       18.80       24.84      7.32 o 
   0   7  12      338.82      312.30     14.08 o 
   1   7  12      125.54      125.58      7.90 o 
   2   7  12      149.55      141.05      6.03 o 
   3   7  12       36.09       38.05      8.18 o 
   4   7  12       69.30       54.86      7.61 o 
   5   7  12        6.33       17.09      6.17 o 
   6   7  12       59.86       58.73      8.33 o 
   7   7  12        4.32        2.01      7.32 o 
   0   8  12      149.99      133.87      9.62 o 
   1   8  12       91.20       94.48      6.58 o 
   2   8  12        5.26       10.05      6.89 o 
   3   8  12       59.91       78.26      8.76 o 
   4   8  12       81.69       95.35      9.77 o 
   5   8  12      113.42      110.01      9.62 o 
   6   8  12       19.42       22.11      9.48 o 
   0   9  12        9.27        9.05      5.31 o 
   1   9  12       10.66        4.91      7.47 o 
   2   9  12       94.28       78.98      9.91 o 
   3   9  12       55.56       46.95      8.33 o 
   4   9  12       20.48       25.13      8.61 o 
   5   9  12       17.86       25.41      8.47 o 
   0  10  12       46.32       43.65      9.76 o 
   1  10  12       10.62       11.16      4.82 o 
   2  10  12       15.82        6.60      6.75 o 
   3  10  12       11.07        5.17      7.32 o 
   1   0  13     1219.53     1351.01     40.71 o 
   2   0  13      167.74      156.40      5.03 o 
   3   0  13      838.57      933.63     30.83 o 
   4   0  13        4.69       11.34      3.59 o 
   5   0  13        0.92        3.88      4.45 o 
   6   0  13       41.72       36.04      4.59 o 
   7   0  13      110.85      109.15      5.46 o 
   8   0  13        0.30       -0.29      6.03 o 
   9   0  13      112.94       98.52      9.33 o 
  10   0  13      152.64      137.16     12.35 o 
   0   1  13       93.08       84.52      4.52 o 
   1   1  13      114.30      141.82      2.86 o 
   2   1  13      257.82      272.01      5.56 o 
   3   1  13      404.49      450.09     13.81 o 
   4   1  13       49.90       51.93      3.14 o 
   5   1  13       23.22       22.51      6.96 o 
   6   1  13      255.08      262.35     17.89 o 
   7   1  13      184.81      203.81      7.57 o 
   8   1  13       71.68       74.19      6.01 o 
   9   1  13       62.26       55.85      6.80 o 
  10   1  13       16.27       10.74      5.17 o 
   0   2  13      465.96      510.85     24.89 o 
   1   2  13      412.79      407.97     10.73 o 
   2   2  13      225.49      221.31      5.70 o 
   3   2  13       34.00       35.04      4.16 o 
   4   2  13      196.00      223.70      9.05 o 
   5   2  13      547.37      526.42     19.70 o 
   6   2  13      543.26      534.40     16.25 o 
   7   2  13      133.91      128.69      9.05 o 
   8   2  13       24.12       39.63      8.04 o 
   9   2  13       30.19       21.11      7.90 o 
  10   2  13       23.30       23.83      8.33 o 
   0   3  13      163.27      151.71      6.47 o 
   1   3  13      441.89      454.26     12.95 o 
   2   3  13       34.81       32.46      2.84 o 
   3   3  13       58.97       64.05      5.31 o 
   4   3  13      164.17      149.69      7.18 o 
   5   3  13       59.91       57.73      5.17 o 
   6   3  13      380.06      411.51     14.09 o 
   7   3  13      171.21      179.98      9.62 o 
   8   3  13       68.78       74.67      9.48 o 
   9   3  13       14.90       19.96      7.18 o 
   0   4  13        5.52        5.89      3.30 o 
   1   4  13      286.24      294.04      8.26 o 
   2   4  13      139.72      150.97      7.97 o 
   3   4  13       78.44       86.89      5.46 o 
   4   4  13      443.22      476.34     18.26 o 
   5   4  13      122.77      117.92      5.75 o 
   6   4  13       23.93       24.70      6.89 o 
   7   4  13       93.95       86.31      8.90 o 
   8   4  13       53.02       51.26      9.05 o 
   9   4  13       19.04       37.04      7.04 o 
   0   5  13       21.76       14.21      3.59 o 
   1   5  13      174.54      169.75      4.82 o 
   2   5  13      424.22      410.91     23.44 o 
   3   5  13      424.80      415.20     16.82 o 
   4   5  13      754.88      764.11     20.15 o 
   5   5  13      112.15      110.87      8.76 o 
   6   5  13       39.65       39.06      8.62 o 
   7   5  13        3.32        1.58      6.17 o 
   8   5  13       12.43       13.50      7.90 o 
   0   6  13      537.72      511.26     17.69 o 
   1   6  13      104.44       94.07      3.86 o 
   2   6  13      207.27      193.80      7.33 o 
   3   6  13      113.31      114.04      5.89 o 
   4   6  13       34.18       35.61      7.61 o 
   5   6  13        8.50        5.89      7.32 o 
   6   6  13       23.74       24.55      7.75 o 
   7   6  13       33.81       34.17      7.18 o 
   8   6  13       17.01       20.68      8.61 o 
   0   7  13       25.55       19.53      3.73 o 
   1   7  13      206.90      196.29      7.06 o 
   2   7  13      151.28      123.96      8.76 o 
   3   7  13      234.51      224.55     11.06 o 
   4   7  13       81.46       86.88      9.19 o 
   5   7  13       18.04       16.94      9.05 o 
   6   7  13       54.90       33.17      7.90 o 
   7   7  13       15.67       12.20      9.33 o 
   0   8  13        0.72        7.04      6.46 o 
   1   8  13       94.27      100.08     15.29 o 
   2   8  13      282.14      280.18     12.93 o 
   3   8  13        1.21       -0.72      5.89 o 
   4   8  13        9.03       10.77      6.75 o 
   5   8  13       70.14       75.39      9.62 o 
   6   8  13       24.71       14.36      9.76 o 
   0   9  13       37.86       26.28      7.61 o 
   1   9  13       13.20       13.07      4.24 o 
   2   9  13       93.86       93.06      9.48 o 
   3   9  13       91.03      101.53      9.48 o 
   4   9  13        1.82       -6.32      6.32 o 
   0  10  13        7.29       -2.44      7.90 o 
   1  10  13       51.36       64.13     11.27 o 
   2  10  13        8.75        7.61      9.91 o 
   0   0  14      136.02      161.76      6.32 o 
   1   0  14      362.73      368.20     16.75 o 
   2   0  14      206.10      192.17      5.75 o 
   3   0  14       93.08       94.79      5.03 o 
   4   0  14      322.02      317.52     11.79 o 
   5   0  14      261.56      231.49      8.48 o 
   6   0  14      107.89      105.70      5.46 o 
   7   0  14       45.28       47.39      6.61 o 
   8   0  14       15.15       13.93      7.75 o 
   9   0  14        1.77       -6.03      6.17 o 
   0   1  14        0.02        5.13      2.04 o 
   1   1  14       54.10       61.13      4.41 o 
   2   1  14      176.94      190.24      3.84 o 
   3   1  14        7.61        8.07      3.59 o 
   4   1  14       49.33       55.57      3.45 o 
   5   1  14      315.15      322.09      8.51 o 
   6   1  14      230.86      231.11      5.53 o 
   7   1  14       12.84       20.56      4.44 o 
   8   1  14       48.50       51.62      6.25 o 
   9   1  14       19.54       16.71      4.92 o 
   0   2  14     2338.31     2383.33     50.14 o 
   1   2  14       59.34       56.94      3.55 o 
   2   2  14      313.03      310.47      9.42 o 
   3   2  14       17.58       22.97      3.73 o 
   4   2  14      343.31      334.34     12.07 o 
   5   2  14      400.33      410.28     16.68 o 
   6   2  14       69.64       58.73      5.03 o 
   7   2  14      262.88      250.86     11.06 o 
   8   2  14        2.04        6.60      6.46 o 
   9   2  14       56.00       64.47     10.05 o 
   0   3  14        2.26        3.30      4.02 o 
   1   3  14       75.58       63.74      3.55 o 
   2   3  14      292.68      304.09      7.57 o 
   3   3  14      195.36      198.27      8.33 o 
   4   3  14       91.87       81.00      5.46 o 
   5   3  14      400.27      387.41     14.66 o 
   6   3  14       77.32       53.13      8.04 o 
   7   3  14       80.31      103.83      8.76 o 
   8   3  14       12.81        5.60      6.17 o 
   9   3  14       26.63       26.28      7.18 o 
   0   4  14       17.11       11.92      3.45 o 
   1   4  14       45.95       48.63      3.33 o 
   2   4  14       17.90       17.86      3.52 o 
   3   4  14      212.69      213.50      7.47 o 
   4   4  14        6.49        3.73      3.73 o 
   5   4  14      214.64      222.39     11.06 o 
   6   4  14       68.42       59.31      8.47 o 
   7   4  14        7.84       13.50      7.04 o 
   8   4  14       30.35       35.03      8.04 o 
   9   4  14       22.39       23.69      8.04 o 
   0   5  14       19.00       18.95      3.59 o 
   1   5  14        9.88        8.40      2.54 o 
   2   5  14      180.54      176.19      4.88 o 
   3   5  14      214.55      219.38      8.05 o 
   4   5  14      154.15      138.32      6.03 o 
   5   5  14       26.76       24.98      6.32 o 
   6   5  14       66.17       65.19      8.47 o 
   7   5  14       28.00       36.33      8.04 o 
   8   5  14       25.11       23.55      7.90 o 
   0   6  14       46.60       36.76      4.59 o 
   1   6  14       92.63       90.07      4.16 o 
   2   6  14      144.99      156.13      6.32 o 
   3   6  14      426.63      432.54     13.37 o 
   4   6  14       28.23       28.29      6.60 o 
   5   6  14       11.81        7.61      6.17 o 
   6   6  14       50.45       57.72      8.76 o 
   7   6  14        5.34       -1.01      8.04 o 
   0   7  14        0.07        1.72      4.45 o 
   1   7  14      140.47      134.83      6.65 o 
   2   7  14       33.06        7.04      6.17 o 
   3   7  14       82.30       90.76      8.19 o 
   4   7  14       22.69       21.11      7.04 o 
   5   7  14      124.91      128.83     10.63 o 
   6   7  14       38.62       41.93      9.62 o 
   7   7  14        5.37       14.07      7.61 o 
   0   8  14       86.50       84.15      8.90 o 
   1   8  14       76.43       78.31      5.69 o 
   2   8  14        5.94       -1.29      8.61 o 
   3   8  14        2.83       -2.87      5.89 o 
   4   8  14       19.54       20.68      9.62 o 
   5   8  14       11.96       16.94      6.46 o 
   6   8  14       14.19        9.91      7.18 o 
   0   9  14       49.49       43.22      9.33 o 
   1   9  14       10.31        2.57      4.71 o 
   2   9  14       33.84       40.20      8.47 o 
   3   9  14       11.07       18.23      7.47 o 
   4   9  14       10.64        9.05     10.05 o 
   0  10  14       32.90       37.91     10.91 o 
   1   0  15      728.59      747.07     19.79 o 
   2   0  15      271.90      296.57     19.62 o 
   3   0  15        1.83        3.73      3.59 o 
   4   0  15        5.52        6.46      5.17 o 
   5   0  15      351.26      369.97     15.38 o 
   6   0  15        0.54       -2.30      3.73 o 
   7   0  15       67.44       59.16      7.61 o 
   8   0  15        3.68       11.49      5.74 o 
   9   0  15       56.44       46.52      8.90 o 
   0   1  15        2.62       -1.95      2.47 o 
   1   1  15       68.74       67.00      2.80 o 
   2   1  15      222.55      226.49      6.98 o 
   3   1  15      171.76      185.78      8.33 o 
   4   1  15      795.30      779.48     17.00 o 
   5   1  15      130.14      115.87      9.26 o 
   6   1  15      455.44      461.54     24.22 o 
   7   1  15       40.42       46.38      5.73 o 
   8   1  15       20.24       23.12      4.74 o 
   9   1  15        8.49        0.82      9.62 o 
   0   2  15        5.54       19.53      3.73 o 
   1   2  15        0.98        2.07      2.80 o 
   2   2  15       53.71       54.13      3.24 o 
   3   2  15      143.98      131.29      6.75 o 
   4   2  15      299.25      296.91      9.77 o 
   5   2  15       30.64       38.91      5.31 o 
   6   2  15      135.09      125.68      8.47 o 
   7   2  15      103.68      120.20      9.91 o 
   8   2  15       30.90       41.35      6.89 o 
   9   2  15       17.28       12.49      6.89 o 
   0   3  15       64.14       60.03      5.03 o 
   1   3  15      155.39      159.68      4.67 o 
   2   3  15      183.94      190.68      5.71 o 
   3   3  15      394.61      384.71     16.82 o 
   4   3  15      609.44      602.87     19.71 o 
   5   3  15      349.13      324.38     13.08 o 
   6   3  15      278.51      277.46     11.35 o 
   7   3  15      128.80      127.11      9.34 o 
   8   3  15       22.59       36.76      8.47 o 
   9   3  15       15.96       17.37      6.46 o 
   0   4  15        5.08        3.59      3.30 o 
   1   4  15      330.13      359.25      9.78 o 
   2   4  15      522.59      515.32     15.75 o 
   3   4  15       72.55       78.12      5.46 o 
   4   4  15      276.28      305.20     14.08 o 
   5   4  15      188.29      181.57      9.48 o 
   6   4  15      358.26      353.96     13.08 o 
   7   4  15       57.60       56.00      8.76 o 
   8   4  15       32.02       39.05      7.61 o 
   0   5  15      104.84      102.69      5.60 o 
   1   5  15      434.81      415.99     17.83 o 
   2   5  15       95.89      101.09      4.11 o 
   3   5  15      528.87      498.27     15.53 o 
   4   5  15      134.00      135.30     10.20 o 
   5   5  15       35.71       43.36      6.89 o 
   6   5  15       46.91       37.19      7.04 o 
   7   5  15       16.39       26.42      7.61 o 
   8   5  15       58.42       70.07     10.63 o 
   0   6  15        0.02        4.31      3.45 o 
   1   6  15      522.72      543.65     11.03 o 
   2   6  15      107.47      109.87      5.60 o 
   3   6  15       30.79       45.09      6.46 o 
   4   6  15      160.27      154.26      9.62 o 
   5   6  15      119.29      117.19     10.91 o 
   6   6  15        6.73       10.34      5.46 o 
   7   6  15       31.62       24.55      8.47 o 
   0   7  15       21.95       25.56      6.46 o 
   1   7  15      321.64      324.52      9.23 o 
   2   7  15      371.38      348.66     13.80 o 
   3   7  15        3.00        3.73      7.04 o 
   4   7  15       13.56       11.34      6.17 o 
   5   7  15       12.38       20.82      7.18 o 
   6   7  15       35.56       23.84      8.33 o 
   0   8  15      309.43      272.72     13.51 o 
   1   8  15      274.18      300.21     12.79 o 
   2   8  15        7.69        6.46      6.75 o 
   3   8  15        1.63        4.02      7.47 o 
   4   8  15        1.94       -0.43      7.04 o 
   5   8  15       22.70       24.55      7.61 o 
   0   9  15       11.17       12.78      7.61 o 
   1   9  15       12.95        9.61     12.85 o 
   2   9  15       24.51       25.99      7.75 o 
   3   9  15       57.57       52.70     10.05 o 
   0   0  16       25.22       25.99      3.59 o 
   1   0  16       67.00       66.50      3.30 o 
   2   0  16       26.52       30.77      2.74 o 
   3   0  16      271.20      232.95      7.62 o 
   4   0  16        0.02       -3.45      3.45 o 
   5   0  16       12.04       18.95      3.73 o 
   6   0  16       38.74       49.83      6.89 o 
   7   0  16        3.74       11.20      5.74 o 
   8   0  16        1.36       -1.29      6.89 o 
   9   0  16       53.12       60.02      9.05 o 
   0   1  16        3.34       11.47      2.12 o 
   1   1  16       38.20       41.70      2.34 o 
   2   1  16       79.32       79.46      2.64 o 
   3   1  16      568.59      534.05     15.10 o 
   4   1  16       96.65       91.55      5.74 o 
   5   1  16       77.30       82.67      5.96 o 
   6   1  16       74.36       68.85      6.17 o 
   7   1  16      229.93      219.13     18.24 o 
   8   1  16        9.72        7.82      5.08 o 
   9   1  16       44.85       52.99      6.66 o 
   0   2  16      235.21      232.36      8.91 o 
   1   2  16       90.13       93.57      3.81 o 
   2   2  16      227.75      243.13      6.73 o 
   3   2  16      225.63      207.33      8.05 o 
   4   2  16       96.96      101.97      5.74 o 
   5   2  16      167.65      156.14      6.61 o 
   6   2  16      461.24      475.41     14.38 o 
   7   2  16       92.24       76.97      7.90 o 
   8   2  16        3.52       -3.59      6.75 o 
   9   2  16       43.95       47.81      8.18 o 
   0   3  16      108.55       88.91      5.60 o 
   1   3  16      127.36      132.82      4.54 o 
   2   3  16       13.88       14.80      2.94 o 
   3   3  16      528.84      557.43     19.85 o 
   4   3  16      232.02      236.92      8.19 o 
   5   3  16      588.10      563.19     15.39 o 
   6   3  16       58.90       48.97      8.18 o 
   7   3  16       15.02       22.25      7.61 o 
   8   3  16       34.24       36.90      8.90 o 
   0   4  16        0.03       -0.43      3.30 o 
   1   4  16      183.56      183.01      5.22 o 
   2   4  16       96.42      101.14      4.81 o 
   3   4  16      172.04      173.82      6.90 o 
   4   4  16       17.08       24.41      3.88 o 
   5   4  16      138.59      151.82      9.05 o 
   6   4  16      215.70      236.03     12.07 o 
   7   4  16        8.98        7.47      7.90 o 
   8   4  16       13.68       11.34      8.61 o 
   0   5  16       14.79       10.91      3.59 o 
   1   5  16      294.01      295.63      9.60 o 
   2   5  16      208.36      194.52     10.85 o 
   3   5  16      449.65      436.17     13.66 o 
   4   5  16       40.79       35.18      6.75 o 
   5   5  16      104.22       89.04      8.62 o 
   6   5  16       40.04       32.45      7.61 o 
   7   5  16        9.46       -1.15      9.19 o 
   8   5  16        1.19        3.45      8.47 o 
   0   6  16      196.94      180.86     10.92 o 
   1   6  16      625.16      578.62     11.09 o 
   2   6  16      218.03      203.99      9.98 o 
   3   6  16       22.07       10.05      6.75 o 
   4   6  16       54.24       44.66      7.47 o 
   5   6  16       27.81       11.20      6.17 o 
   6   6  16       20.82       35.61      7.04 o 
   7   6  16       27.15       27.14      7.61 o 
   0   7  16        0.91        7.04      5.74 o 
   1   7  16        4.93        6.81      4.16 o 
   2   7  16       87.11       93.20      8.62 o 
   3   7  16       63.53       65.91      9.48 o 
   4   7  16       65.29       61.60      8.19 o 
   5   7  16       81.77       74.53      9.48 o 
   6   7  16       75.05       79.12      9.05 o 
   0   8  16      295.14      276.30     13.36 o 
   1   8  16       36.68       39.94      5.43 o 
   2   8  16       25.43       21.68      8.04 o 
   3   8  16      132.20      136.29     11.20 o 
   4   8  16       59.50       50.54      9.48 o 
   5   8  16        5.38       13.21      7.32 o 
   0   9  16       78.89       77.40     10.48 o 
   1   9  16       76.15       72.18      7.13 o 
   2   9  16       47.23       58.01     10.05 o 
   3   9  16       83.59      122.20     11.49 o 
   1   0  17        0.57        4.16      3.09 o 
   2   0  17       89.91       83.18      3.93 o 
   3   0  17     1209.95     1209.22     28.40 o 
   4   0  17      233.85      240.80      7.90 o 
   5   0  17      210.63      240.35      7.33 o 
   6   0  17       10.73       11.06      7.61 o 
   7   0  17       20.49       26.99      7.47 o 
   8   0  17       50.01       56.29      7.61 o 
   9   0  17        1.28        1.29      7.18 o 
   0   1  17        0.06        0.07      1.83 o 
   1   1  17      134.10      143.09      3.59 o 
   2   1  17       55.69       60.02      2.38 o 
   3   1  17       35.93       40.08      3.62 o 
   4   1  17       45.71       43.64      3.29 o 
   5   1  17      176.33      178.67      4.72 o 
   6   1  17      147.11      145.70      6.40 o 
   7   1  17       22.85       11.55      4.90 o 
   8   1  17        7.53        2.32      4.59 o 
   9   1  17       14.50       15.25      5.02 o 
   0   2  17        0.00        5.31      3.16 o 
   1   2  17      187.11      196.22      5.40 o 
   2   2  17      593.66      574.38     16.26 o 
   3   2  17      708.22      675.02     20.00 o 
   4   2  17      262.09      264.53      8.48 o 
   5   2  17      179.52      191.63      6.61 o 
   6   2  17      118.04      119.63      9.19 o 
   7   2  17       76.13       75.97      9.76 o 
   8   2  17       12.45       20.82      7.18 o 
   0   3  17      419.78      431.60     17.83 o 
   1   3  17      196.96      202.51      5.58 o 
   2   3  17       32.36       33.61      3.04 o 
   3   3  17      194.51      193.08      7.04 o 
   4   3  17       14.22       12.78      4.02 o 
   5   3  17      176.54      175.68      9.48 o 
   6   3  17       57.53       60.17      9.05 o 
   7   3  17       16.08       15.51      6.89 o 
   8   3  17       31.44       36.90      8.18 o 
   0   4  17      146.78      130.28      6.32 o 
   1   4  17      203.64      198.16      5.12 o 
   2   4  17      234.41      214.47      9.12 o 
   3   4  17      402.26      443.30     14.09 o 
   4   4  17       23.43       27.86      5.89 o 
   5   4  17       87.04       87.31      8.19 o 
   6   4  17       24.18       30.01      7.47 o 
   7   4  17       51.06       62.32      8.76 o 
   8   4  17        8.03       14.21      9.33 o 
   0   5  17        1.67        9.76      5.17 o 
   1   5  17       16.06       16.21      2.89 o 
   2   5  17      323.78      325.26      8.82 o 
   3   5  17      104.57       91.63      8.04 o 
   4   5  17      212.07      173.54     10.34 o 
   5   5  17       36.14       38.05      7.61 o 
   6   5  17       10.70       10.91      8.47 o 
   7   5  17       19.61       21.11      8.33 o 
   0   6  17        8.37       11.20      6.89 o 
   1   6  17      578.38      570.54     11.08 o 
   2   6  17       27.68       27.73      4.66 o 
   3   6  17       74.55       64.91     10.20 o 
   4   6  17      196.08      189.76     10.77 o 
   5   6  17        3.01        9.76      5.89 o 
   6   6  17       31.59       43.22      9.33 o 
   0   7  17      162.77      139.61     10.92 o 
   1   7  17       12.46       20.06      4.51 o 
   2   7  17      125.76      119.20      9.77 o 
   3   7  17       13.47       12.20      7.32 o 
   4   7  17        9.67       -1.72      8.33 o 
   5   7  17        0.27        1.01      6.60 o 
   0   8  17       31.00       34.60      7.47 o 
   1   8  17        7.21       -3.27      5.37 o 
   2   8  17        7.21        5.17      6.03 o 
   3   8  17        8.09        0.29      8.04 o 
   4   8  17        8.15       17.09      7.47 o 
   0   9  17        0.27       -5.89      6.03 o 
   1   9  17        1.57        3.86      4.24 o 
   2   9  17       42.84       37.48      9.62 o 
   0   0  18      442.50      462.57     19.12 o 
   1   0  18       26.83       24.12      2.58 o 
   2   0  18        6.51        4.65      4.74 o 
   3   0  18        7.25        5.89      3.45 o 
   4   0  18        0.07        8.76      3.45 o 
   6   0  18        4.05        9.62      6.03 o 
   7   0  18       85.09       95.64      8.90 o 
   8   0  18        1.79        7.18      6.89 o 
   0   1  18       15.89       14.32      2.69 o 
   1   1  18       44.58       46.47      2.28 o 
   2   1  18      298.86      280.61      7.43 o 
   3   1  18        3.09        5.10      2.43 o 
   4   1  18      690.10      675.31     12.36 o 
   5   1  18      234.43      219.48      9.19 o 
   6   1  18       97.17       96.06      6.53 o 
   7   1  18        3.91       -2.55      4.54 o 
   8   1  18       25.89       24.81      5.23 o 
   0   2  18       30.47       30.01      4.31 o 
   1   2  18      367.42      369.40     11.79 o 
   2   2  18      874.50      896.77     16.39 o 
   3   2  18        0.05        3.30      3.45 o 
   4   2  18       54.36       60.02      5.17 o 
   5   2  18      249.98      236.77     10.49 o 
   6   2  18      117.06      103.55      9.48 o 
   7   2  18       69.32       57.73      8.90 o 
   8   2  18       57.52       58.73     10.05 o 
   0   3  18      498.33      511.64     17.83 o 
   1   3  18      104.25      105.24      4.21 o 
   2   3  18      457.11      463.05     28.11 o 
   3   3  18       71.86       73.67      5.03 o 
   4   3  18      346.37      348.08     12.22 o 
   5   3  18       91.93       85.59      8.04 o 
   6   3  18      120.89      116.76      9.77 o 
   7   3  18       25.01       15.79      9.05 o 
   8   3  18       61.91       50.69      8.90 o 
   0   4  18      692.90      657.93     17.98 o 
   1   4  18       88.53       81.59      3.86 o 
   2   4  18      197.10      195.66      4.93 o 
   3   4  18       78.63       78.27      8.76 o 
   4   4  18       83.51      101.96      9.19 o 
   5   4  18       58.21       61.46      7.32 o 
   6   4  18       10.38       28.43      6.32 o 
   7   4  18       20.25       14.65      9.48 o 
   0   5  18      315.71      291.57     11.93 o 
   1   5  18      160.07      160.06      6.97 o 
   2   5  18      154.19      140.61     10.70 o 
   3   5  18        4.88        4.02      6.03 o 
   4   5  18       62.83       49.68      9.05 o 
   5   5  18       66.21       78.69      9.76 o 
   6   5  18        0.76        5.17      6.17 o 
   7   5  18       31.22       37.19      8.90 o 
   0   6  18        6.73       17.37      5.46 o 
   1   6  18       70.26       57.24      5.73 o 
   2   6  18       18.11       24.03      5.10 o 
   3   6  18       75.27       91.47      9.76 o 
   4   6  18       83.99       82.57      8.76 o 
   5   6  18       14.56       15.51      8.18 o 
   6   6  18      103.90      121.21     10.20 o 
   0   7  18      143.87      154.11     10.77 o 
   1   7  18      190.71      187.89      8.83 o 
   2   7  18        8.84       12.63      5.31 o 
   3   7  18        5.89       19.10      6.03 o 
   4   7  18       72.05       78.69      9.33 o 
   5   7  18        0.16        2.58      6.46 o 
   0   8  18       21.89       22.69      8.18 o 
   1   8  18       17.93       13.03      5.63 o 
   2   8  18        0.34       -1.87      7.90 o 
   3   8  18       46.76       46.95      8.47 o 
   1   0  19       48.57       53.43      3.41 o 
   2   0  19       50.56       47.30      3.20 o 
   3   0  19        8.04        5.17      3.45 o 
   4   0  19       16.13       11.34      3.59 o 
   6   0  19       46.39       41.35      8.33 o 
   7   0  19       45.80       49.11      7.75 o 
   8   0  19       67.01       65.91      8.76 o 
   0   1  19       25.34       32.66      2.84 o 
   1   1  19      413.68      407.88      8.26 o 
   2   1  19       49.78       48.70      2.83 o 
   3   1  19      367.52      371.57      9.90 o 
   4   1  19      103.04       97.35      5.03 o 
   5   1  19       51.49       57.65      5.36 o 
   6   1  19       43.82       46.22      5.57 o 
   7   1  19       55.09       56.44      5.78 o 
   8   1  19       32.02       33.91      5.63 o 
   0   2  19      517.92      506.20     18.26 o 
   1   2  19      217.34      215.70     10.06 o 
   2   2  19       46.93       37.99      6.96 o 
   3   2  19      201.09      179.14      6.90 o 
   4   2  19      395.77      400.73     13.08 o 
   5   2  19       84.31       76.25      8.47 o 
   6   2  19       42.70       44.80      9.05 o 
   7   2  19       10.77        7.90      5.74 o 
   8   2  19        7.25        8.33      7.47 o 
   0   3  19       37.67       35.18      4.31 o 
   1   3  19      842.19      821.25     27.56 o 
   2   3  19      149.53      137.54      4.52 o 
   3   3  19       61.89       52.70      7.18 o 
   4   3  19       89.21       78.98      8.33 o 
   5   3  19       11.67       11.92      8.04 o 
   6   3  19        7.49       10.19      8.61 o 
   7   3  19       45.62       31.16      9.91 o 
   0   4  19       22.06       18.38      3.73 o 
   1   4  19      162.58      167.57      6.03 o 
   2   4  19       28.52       29.82      5.12 o 
   3   4  19        1.87        4.45      6.75 o 
   4   4  19      109.99      112.02      8.76 o 
   5   4  19       48.30       55.14      8.33 o 
   6   4  19        9.72        6.60      5.74 o 
   7   4  19       45.60       46.09      8.04 o 
   0   5  19      963.93      978.03     19.72 o 
   1   5  19       42.12       34.62      5.43 o 
   2   5  19       13.91        8.76      4.16 o 
   3   5  19      287.42      288.23     13.22 o 
   4   5  19       22.97       24.84      6.89 o 
   5   5  19       19.09        9.62      6.32 o 
   6   5  19       21.79       11.34      9.33 o 
   0   6  19      133.46      115.90      9.91 o 
   1   6  19        1.12        2.61      4.01 o 
   2   6  19       58.62       66.03      6.39 o 
   3   6  19       12.72       19.67      8.33 o 
   4   6  19      186.15      199.37     12.07 o 
   5   6  19       34.72       36.04      9.62 o 
   6   6  19       29.00       35.61      7.90 o 
   0   7  19       32.39       32.02      7.32 o 
   1   7  19      147.61      163.06     14.15 o 
   2   7  19       40.08       39.63      9.62 o 
   3   7  19       33.55       28.57      8.47 o 
   4   7  19       38.09       32.88      8.47 o 
   0   8  19       57.08       34.75      7.90 o 
   1   8  19        7.50       12.81      4.68 o 
   2   8  19        3.78        8.76      6.75 o 
   0   0  20      375.98      372.43     14.81 o 
   1   0  20        0.11       -0.22      3.23 o 
   2   0  20      647.28      672.47     12.61 o 
   3   0  20       42.59       47.67      5.31 o 
   4   0  20      150.46      153.83      9.62 o 
   6   0  20        2.88        8.33      6.60 o 
   7   0  20       11.32        9.48      6.89 o 
   8   0  20       16.27       15.51      8.04 o 
   0   1  20       40.68       44.12      3.09 o 
   1   1  20      188.71      174.81      3.30 o 
   2   1  20      298.68      279.01      6.31 o 
   3   1  20       49.73       51.72      3.14 o 
   4   1  20       60.35       59.48      5.12 o 
   5   1  20       44.11       50.37      5.41 o 
   6   1  20       53.61       57.26      5.59 o 
   7   1  20       44.02       49.29      6.04 o 
   8   1  20        0.46        9.04      6.25 o 
   0   2  20      590.08      581.35     16.54 o 
   1   2  20       75.61       78.35     10.05 o 
   2   2  20      350.08      359.32      8.99 o 
   3   2  20       90.59      107.85      7.47 o 
   4   2  20      137.02      159.71      9.62 o 
   5   2  20       39.07       43.51      7.04 o 
   6   2  20       68.69       53.13      6.89 o 
   7   2  20        8.65        5.89      7.61 o 
   0   3  20      152.07      158.14      7.18 o 
   1   3  20      217.57      212.25      6.03 o 
   2   3  20      239.76      230.53      7.62 o 
   3   3  20      175.00      171.37      9.62 o 
   4   3  20      124.11      134.14      9.62 o 
   5   3  20       12.20       -0.14      8.18 o 
   6   3  20       28.65       29.87      7.18 o 
   7   3  20       72.88       55.29     10.34 o 
   0   4  20       56.69       46.67      8.76 o 
   1   4  20       11.38        5.14      4.30 o 
   2   4  20        6.22       -0.65      3.96 o 
   3   4  20       14.17       14.50      7.04 o 
   4   4  20       97.14      106.70      9.33 o 
   5   4  20        5.76        2.01      5.31 o 
   6   4  20       30.57       27.42      7.75 o 
   7   4  20       25.87       29.87      9.19 o 
   0   5  20      349.11      371.77     13.22 o 
   1   5  20       46.83       43.98      5.22 o 
   2   5  20      166.39      184.47      8.12 o 
   3   5  20        2.59       -3.45      5.74 o 
   4   5  20       60.44       55.43      9.19 o 
   5   5  20        6.50       -0.57      6.75 o 
   6   5  20       15.65       -4.59     10.05 o 
   0   6  20      128.12      125.67     11.20 o 
   1   6  20        9.38        8.95      4.80 o 
   2   6  20       95.82       90.73      6.61 o 
   3   6  20       19.18       14.50      7.04 o 
   4   6  20        3.92        5.60      7.75 o 
   5   6  20       12.18       20.53      7.04 o 
   0   7  20       87.32       77.98     10.34 o 
   1   7  20       12.02       19.49      7.68 o 
   2   7  20       59.28       36.47      9.33 o 
   3   7  20        6.87       14.50      8.04 o 
   4   7  20        2.50       -0.57      7.32 o 
   0   8  20       52.77       28.57      8.47 o 
   1   8  20        4.83        9.89      5.28 o 
   1   0  21        5.41       11.33      4.45 o 
   2   0  21      635.95      621.47     32.29 o 
   3   0  21      154.24      158.57      9.91 o 
   4   0  21       24.58       26.99      7.18 o 
   6   0  21        1.66       -0.57      6.60 o 
   7   0  21       40.89       53.13      9.05 o 
   0   1  21       85.87       77.68      3.60 o 
   1   1  21      223.96      233.28      5.84 o 
   2   1  21      105.08      114.98     10.55 o 
   3   1  21      350.82      333.30     20.34 o 
   4   1  21      130.42      124.54      6.42 o 
   5   1  21       26.34       29.42      7.11 o 
   6   1  21        2.90       -0.28      4.52 o 
   7   1  21       39.11       43.22      5.94 o 
   0   2  21      407.70      453.94     14.23 o 
   1   2  21      131.15      130.75      6.39 o 
   2   2  21       12.58       14.93      4.29 o 
   3   2  21      163.60      156.28     10.34 o 
   4   2  21      115.59      115.32      9.05 o 
   5   2  21      231.94      239.62     11.64 o 
   6   2  21        3.97       19.24      6.60 o 
   7   2  21       19.09       20.53      7.90 o 
   0   3  21      176.90      169.64      9.34 o 
   1   3  21        5.07        9.22      5.06 o 
   2   3  21       46.11       51.94      7.39 o 
   3   3  21       15.12        7.18      5.31 o 
   4   3  21       29.48       24.55      8.33 o 
   5   3  21       63.10       57.44      8.18 o 
   6   3  21        3.05        7.75      6.46 o 
   7   3  21        5.08        5.03      8.18 o 
   0   4  21       84.20       79.84      7.90 o 
   1   4  21        6.44        6.60      4.83 o 
   2   4  21       69.89       65.96      5.79 o 
   3   4  21       88.80       82.29      8.04 o 
   4   4  21       28.86       45.95      7.61 o 
   5   4  21      108.23      108.86     10.05 o 
   6   4  21       26.92       29.43      9.62 o 
   0   5  21        0.03       -4.45      5.74 o 
   1   5  21       21.33       28.92      4.97 o 
   2   5  21       73.27       80.97     16.37 o 
   3   5  21      102.14      116.47     10.05 o 
   4   5  21       26.59       22.69      7.75 o 
   5   5  21       20.46       37.19      8.47 o 
   0   6  21        6.68        3.73      8.47 o 
   1   6  21       22.86       23.62     14.43 o 
   2   6  21       90.38       95.90      6.87 o 
   3   6  21       12.04       -1.72      8.04 o 
   4   6  21       50.98       66.05      8.90 o 
   0   7  21       14.72        8.76      5.89 o 
   1   7  21       10.44       14.03     12.35 o 
   2   7  21       19.89       16.51      9.76 o 
   3   7  21       16.94       24.41      7.32 o 
   0   0  22      142.46      134.15      8.76 o 
   1   0  22       29.38       33.24      4.67 o 
   2   0  22        1.71       -0.99      4.00 o 
   3   0  22      456.72      450.80     14.81 o 
   4   0  22       17.36       18.81      6.75 o 
   6   0  22        1.40        1.72      6.89 o 
   7   0  22        1.65       -0.57      8.18 o 
   0   1  22       44.84       52.46      4.37 o 
   1   1  22       66.47       66.74      3.83 o 
   2   1  22      214.27      211.11      5.99 o 
   3   1  22       97.72       89.49      5.74 o 
   4   1  22       26.91       30.59      4.78 o 
   5   1  22       33.18       39.33      4.93 o 
   6   1  22       15.99       18.79      5.72 o 
   7   1  22       17.56       23.74      6.64 o 
   0   2  22       87.86      107.99      9.48 o 
   1   2  22      330.62      327.05     16.67 o 
   2   2  22      182.53      172.98      6.94 o 
   3   2  22        2.44       -1.58      5.60 o 
   4   2  22       80.41       70.51      9.33 o 
   5   2  22       63.30       78.69      9.05 o 
   6   2  22       10.15       18.09      7.04 o 
   0   3  22       19.00       17.66      6.75 o 
   1   3  22      205.43      193.86     12.43 o 
   2   3  22       16.52       12.96      4.92 o 
   3   3  22      110.06      121.78      9.77 o 
   4   3  22       44.39       55.71      9.05 o 
   5   3  22        2.42        6.32      6.03 o 
   6   3  22       29.27       34.89      8.90 o 
   0   4  22       22.33       14.65      6.75 o 
   1   4  22       37.00       31.61      5.28 o 
   2   4  22       35.18       35.66      5.67 o 
   3   4  22       39.13       37.48      7.32 o 
   4   4  22        1.07        4.31      6.17 o 
   5   4  22       37.70       56.14     10.19 o 
   0   5  22        0.21        9.19      5.74 o 
   1   5  22       51.98       50.16      5.82 o 
   2   5  22       73.12       71.72      6.64 o 
   3   5  22       13.74        7.04      7.32 o 
   4   5  22        6.95       22.68      9.19 o 
   5   5  22       20.57       37.04      9.91 o 
   0   6  22        6.80        9.62      6.46 o 
   1   6  22       11.17       15.87      5.30 o 
   2   6  22       35.34       38.04     14.72 o 
   3   6  22       56.95       66.77      9.76 o 
   0   7  22       15.38        0.86      8.04 o 
   1   7  22        4.72        8.73      5.63 o 
   1   0  23       21.39       25.35      7.32 o 
   2   0  23       18.79       16.99      4.71 o 
   3   0  23        9.19       14.64      7.32 o 
   4   0  23        7.38       -4.02      6.17 o 
   6   0  23        2.23        7.18      5.60 o 
   0   1  23        9.65        7.44      4.06 o 
   1   1  23        1.51       -1.17      3.52 o 
   2   1  23       27.83       24.30      3.84 o 
   3   1  23      215.31      234.71      8.98 o 
   4   1  23        7.05       15.31      4.54 o 
   5   1  23       20.34       20.88      5.28 o 
   6   1  23       10.49        8.72      9.62 o 
   0   2  23      292.49      317.69     12.64 o 
   1   2  23        1.38        3.72      4.37 o 
   2   2  23       12.03        5.74      4.81 o 
   3   2  23       23.08       13.64      6.32 o 
   4   2  23      154.78      157.85     10.63 o 
   5   2  23       46.07       49.25      7.75 o 
   6   2  23       19.31       24.12      7.04 o 
   0   3  23      131.64      130.55      9.48 o 
   1   3  23       42.97       47.17      5.63 o 
   2   3  23       35.95       43.40      8.47 o 
   3   3  23        5.08        5.46      5.74 o 
   4   3  23        2.45        1.01      7.18 o 
   5   3  23        8.89       11.20      9.48 o 
   0   4  23       56.37       39.34      7.90 o 
   1   4  23      163.15      164.33      7.87 o 
   2   4  23        7.27        4.24      4.24 o 
   3   4  23       57.64       63.90     10.05 o 
   4   4  23       22.70       21.82      9.33 o 
   5   4  23       30.40       39.92      9.76 o 
   0   5  23       14.52       18.23      8.76 o 
   1   5  23        6.11       -1.24      5.74 o 
   2   5  23       10.36       11.57      4.64 o 
   3   5  23       26.58       37.04      8.61 o 
   4   5  23       30.69       23.55      8.04 o 
   0   6  23       25.69       35.03      6.89 o 
   1   6  23       46.85       31.00      5.72 o 
   2   6  23        2.14        2.62      5.02 o 
   0   0  24       34.93       37.33      6.17 o 
   1   0  24        4.10        4.27      3.95 o 
   2   0  24      126.60      133.92      7.25 o 
   3   0  24       48.65       39.63      7.90 o 
   4   0  24       97.54       93.20      9.05 o 
   5   0  24       33.82       32.31      7.75 o 
   6   0  24       35.67       52.98      9.19 o 
   0   1  24        0.06        2.41      4.45 o 
   1   1  24       25.43       27.02      3.52 o 
   2   1  24       87.81       80.47      4.49 o 
   3   1  24        5.63        3.27      9.33 o 
   4   1  24        0.67       -3.90      3.90 o 
   5   1  24       14.22       28.79      5.09 o 
   0   2  24        0.15        6.03      5.46 o 
   1   2  24      151.81      150.55      7.56 o 
   2   2  24        7.67        9.85      4.69 o 
   3   2  24      101.59       94.64      8.33 o 
   4   2  24       18.97       20.68      6.89 o 
   5   2  24        8.04       18.66      6.60 o 
   0   3  24       29.09       32.16      6.89 o 
   1   3  24       15.50       14.53      5.38 o 
   2   3  24      104.75       98.71      6.40 o 
   3   3  24       72.94       80.99     10.48 o 
   4   3  24       11.27       19.53      6.60 o 
   5   3  24       20.31       15.51      8.04 o 
   0   4  24      118.74      116.04     10.20 o 
   1   4  24       71.43       65.85      6.90 o 
   2   4  24        3.06        1.69      4.77 o 
   3   4  24       15.98       20.39      6.89 o 
   4   4  24        0.13       -2.73      6.89 o 
   0   5  24        3.25       11.20      6.32 o 
   1   5  24       50.09       57.14      6.17 o 
   2   5  24       18.45       13.79      6.04 o 
   3   5  24       36.88       50.97      8.47 o 
   0   6  24        0.30       -5.03      5.03 o 
   1   0  25       41.37       41.98      5.69 o 
   2   0  25       44.31       53.34      6.75 o 
   3   0  25        0.01        0.14      6.17 o 
   4   0  25        0.78        1.15      6.75 o 
   5   0  25       53.23       33.89      9.19 o 
   0   1  25        0.48        1.44      4.88 o 
   1   1  25       32.57       32.96      3.62 o 
   2   1  25       58.07       58.24      4.13 o 
   3   1  25       32.90       30.65      5.18 o 
   4   1  25        0.67        9.10      4.03 o 
   5   1  25        2.20       -2.48      5.10 o 
   0   2  25        1.41       -2.58      5.60 o 
   1   2  25       30.79       31.18      6.24 o 
   2   2  25       50.47       48.54      6.27 o 
   3   2  25       21.54       11.63      6.32 o 
   4   2  25       50.02       61.31      8.47 o 
   0   3  25       34.34       38.34      8.04 o 
   1   3  25      268.83      265.08     10.01 o 
   2   3  25       44.72       43.78      6.34 o 
   3   3  25        0.35        2.44      6.32 o 
   4   3  25       20.11       16.08      8.18 o 
   0   4  25       74.66       56.72      9.05 o 
   1   4  25      130.68      129.29      8.03 o 
   2   4  25       86.17       86.69      8.19 o 
   3   4  25       16.28        2.87      6.75 o 
   0   5  25        6.23       -3.59      7.47 o 
   1   5  25        0.81       -2.00      4.45 o 
   0   0  26       84.80      103.83      9.48 o 
   1   0  26       29.42       30.70      5.41 o 
   2   0  26        1.08        4.42      4.70 o 
   3   0  26        9.60        7.04      6.46 o 
   4   0  26       46.94       52.84      8.33 o 
   0   1  26       18.07       15.15      4.51 o 
   1   1  26       51.24       52.47      4.53 o 
   2   1  26       55.39       62.56      4.59 o 
   3   1  26      108.19      112.28      7.73 o 
   4   1  26       11.57       11.29      6.10 o 
   0   2  26        1.38       -5.31      5.31 o 
   1   2  26      243.03      264.40      9.58 o 
   2   2  26       85.71       83.38      7.76 o 
   3   2  26       37.45       29.15      7.75 o 
   0   3  26        1.67       10.05      5.46 o 
   1   3  26        9.36       27.44      9.05 o 
   2   3  26       74.78       75.36      7.20 o 
   3   3  26       15.62       21.39      7.18 o 
   0   4  26       10.50       13.21      6.03 o 
   1   4  26        1.18       -2.94      4.92 o 
   1   0  27       68.05       80.03      7.36 o 
   2   0  27        0.37        5.70      4.36 o 
   3   0  27        7.06        2.73      6.17 o 
   0   1  27       14.71       14.62      4.62 o 
   1   1  27       44.50       48.72      7.25 o 
   2   1  27       54.76       58.15      5.12 o 
   3   1  27        1.93        1.39      4.72 o 
   0   2  27       68.72       77.83     10.91 o 
   1   2  27        1.01       -1.94      4.42 o 
   2   2  27        1.26       -0.05      7.68 o 
   0   3  27       66.54       78.26      9.91 o 
   1   3  27        7.28       10.90      4.96 o 
   0   0  28       68.02       86.44     10.91 o 
   1   0  28        3.89        8.67      5.17 o 
   0   1  28        4.85        1.94      6.10 o 
                                                 
